# Supplementary material for: dl-Tyrosinium chloride dihydrate
Source: Acta Crystallogr Sect E Struct Rep Online. 2012 Oct 27;68(Pt 11):o3227–8. doi: 10.1107/S1600536812043899 (PMC3515310; doi:10.1107/S1600536812043899)
Supplement: Supplementary file 1 [file e-68-o3227-sup1.cif]

##############################################################################
#                                                                            #
# This CIF contains the data in a paper accepted for publication in          #
# Acta Crystallographica Section E. It conforms to the requirements of       #
# Notes for Authors for Acta Crystallographica Section E, and has been       #
# peer reviewed under the auspices of the IUCr Commission on Journals.       #
#                                                                            #
# Full details of the Crystallographic Information File format               #
# are given in the paper "The Crystallographic Information File (CIF):       #
# a New Standard Archive File for Crystallography" by S. R. Hall, F. H.      #
# Allen and I. D. Brown [Acta Cryst. (1991), A47, 655-685].                  #
#                                                                            #
# The current version of the core CIF dictionary is obtainable from          #
# ftp://ftp.iucr.org/pub/cif_core.dic.                                       #
#                                                                            #
# Software is freely available for graphical display of the structure(s)     #
# in this CIF. For information consult the CIF software page                 #
# http://www.iucr.org/resources/cif/software.                                #
#                                                                            #
# This file may be used for bona fide research purposes within the           #
# scientific community so long as proper attribution is given to the journal # 
# article from which it was obtained.                                        #
#                                                                            #
##############################################################################
data_global
_audit_creation_method     'WinGX routine-INITIALISE'
_journal_date_recd_electronic     2012-09-24
_journal_date_accepted     2012-10-23
_journal_name_full     'Acta Crystallographica, Section E'
_journal_year     2012
_journal_volume     68
_journal_issue     11
_journal_page_first     o3227
_journal_page_last     o3228
_journal_paper_category     QO
_journal_paper_doi     10.1107/S1600536812043899
_journal_coeditor_code     NK2187
_publ_contact_author_name     'Lamia, Bendjeddou'
_publ_contact_author_address
;
Unit\'e de recherche Chimie de l'environnement et molculaire, structurale
'CHEMS', Facult\'e des Sciences Exactes,Campus Chaabet Ersas, Universit\'e
Mentouri de Constantine, 25000 Constantine, Alg\'erie
;
_publ_contact_author_email     'Lamiabendjeddou@yahoo.fr'
_publ_contact_author_fax     '00 (213) 31 61 46 44'
_publ_contact_author_phone     '00 (213) 31 61 46 44'
_publ_section_title
;
Hydrogen-bonding motifs in <i>DL</i>-tyrosinium chloride dihydrate
;
loop_
    _publ_author_name
    _publ_author_address
    'Guenifa, Fatiha'
;
Unit\'e de Recherche Chimie de l'Environnement et Moleculaire Structurale
 (CHEMS)
Facult\'e des Sciences Exactes
Campus Chaabet Ersas
Universit\'e Mentouri de Constantine
25000 Constantine
Algeria
;
    'Bendjeddou, Lamia'
;
Unit\'e de Recherche Chimie de l'Environnement et Moleculaire Structurale
 (CHEMS)
Facult\'e des Sciences Exactes
Campus Chaabet Ersas
Universit\'e Mentouri de Constantine
25000 Constantine
Algeria
;
    'Cherouana, Aouatef'
;
Unit\'e de Recherche Chimie de l'Environnement et Moleculaire Structurale
 (CHEMS)
Facult\'e des Sciences Exactes
Campus Chaabet Ersas
Universit\'e Mentouri de Constantine
25000 Constantine
Algeria
;
    'Dahaoui, Slimane'
;
Cristallographie, R\'esonance Magn\'etique et Mod\'elisation (CRM2),
Universit\'e Henri Poincar\'e, Nancy 1, Facult\'e des Sciences,
BP 70239, 54506 Vandoeuvre l\`es Nancy CEDEX, France
;
    'Lecomte, Claude'
;
Cristallographie, R\'esonance Magn\'etique et Mod\'elisation (CRM2),
Universit\'e Henri Poincar\'e, Nancy 1, Facult\'e des Sciences,
BP 70239, 54506 Vandoeuvre l\`es Nancy CEDEX, France
;
_publ_section_synopsis     .
data_I
_chemical_name_systematic
;
DL-tyrosinium chloride dihydrate
;
_chemical_name_common     'DL-tyrosinium chloride dihydrate'
_chemical_formula_moiety     'C9 H12 N O3 +, Cl -, 2(H2 O)'
_chemical_formula_sum     'C9 H16 Cl N O5'
_chemical_formula_structural     'C9 H16 Cl N O5'
_chemical_formula_iupac     'C9 H12 N O3 +, Cl -, 2H2 O'
_chemical_formula_weight     253.68
_chemical_melting_point     ?
_symmetry_cell_setting     triclinic
_symmetry_space_group_name_H-M     'P -1'
_symmetry_space_group_name_Hall     '-P 1'
loop_
    _symmetry_equiv_pos_site_id
    _symmetry_equiv_pos_as_xyz
    1 x,y,z
    2 -x,-y,-z
_cell_length_a     5.3330(2)
_cell_length_b     10.9634(5)
_cell_length_c     11.2500(4)
_cell_angle_alpha     113.642(4)
_cell_angle_beta     94.359(3)
_cell_angle_gamma     98.465(3)
_cell_volume     589.34(5)
_cell_formula_units_Z     2
_cell_measurement_reflns_used     12044
_cell_measurement_theta_min     3.42
_cell_measurement_theta_max     30.03
_cell_measurement_temperature     100
_exptl_crystal_description     ' needle'
_exptl_crystal_colour     ' colourless'
_exptl_crystal_size_max     0.3
_exptl_crystal_size_mid     0.03
_exptl_crystal_size_min     0.02
_exptl_crystal_density_diffrn     1.43
_exptl_crystal_density_method     'Not Measured'
_exptl_crystal_F_000     268
_exptl_absorpt_coefficient_mu     0.33
_exptl_absorpt_correction_type     none
_diffrn_ambient_temperature     100
_diffrn_radiation_type     'MoK\a'
_diffrn_radiation_wavelength     0.71073
_diffrn_radiation_source     'fine-focus sealed tube'
_diffrn_radiation_monochromator     graphite
_diffrn_measurement_device_type     'Oxford Diffraction Xcalibur Sapphire CCD'
_diffrn_measurement_method     \w
_diffrn_detector_area_resol_mean     ?
_diffrn_reflns_number     12044
_diffrn_reflns_av_R_equivalents     0.0339
_diffrn_reflns_av_sigmaI/netI     0.0402
_diffrn_reflns_theta_min     3.42
_diffrn_reflns_theta_max     30.03
_diffrn_reflns_theta_full     30.03
_diffrn_measured_fraction_theta_max     0.998
_diffrn_measured_fraction_theta_full     0.998
_diffrn_reflns_limit_h_min     -7
_diffrn_reflns_limit_h_max     7
_diffrn_reflns_limit_k_min     -15
_diffrn_reflns_limit_k_max     15
_diffrn_reflns_limit_l_min     -15
_diffrn_reflns_limit_l_max     15
_refine_special_details
;
Refinement of <i>F</i>^2^ against ALL reflections. The weighted <i>R</i>-factor
<i>wR</i> and goodness of fit <i>S</i> are based on <i>F</i>^2^, conventional
<i>R</i>-factors <i>R</i> are based on <i>F</i>, with <i>F</i> set to zero for
negative <i>F</i>^2^. The threshold expression of <i>F</i>^2^ >
\s(<i>F</i>^2^) is used only for calculating <i>R</i>-factors(gt) <i>etc</i>.
and is not relevant to the choice of reflections for refinement.
<i>R</i>-factors based on <i>F</i>^2^ are statistically about twice as large
as those based on <i>F</i>, and <i>R</i>- factors based on ALL data will be
even larger.
;
_reflns_number_total     3445
_reflns_number_gt     2780
_reflns_threshold_expression     I>2sigma(I)
_refine_ls_structure_factor_coef     Fsqd
_refine_ls_matrix_type     full
_refine_ls_R_factor_all     0.0427
_refine_ls_R_factor_gt     0.0316
_refine_ls_wR_factor_gt     0.0816
_refine_ls_wR_factor_ref     0.0844
_refine_ls_goodness_of_fit_ref     1.024
_refine_ls_restrained_S_all     1.025
_refine_ls_number_reflns     3445
_refine_ls_number_parameters     172
_refine_ls_number_restraints     11
_refine_ls_number_constraints     ?
_refine_ls_hydrogen_treatment     mixed
_refine_ls_weighting_scheme     calc
_refine_ls_weighting_details
         'calc w=1/[\s^2^(Fo^2^)+(0.0483P)^2^+0.0000P] where P=(Fo^2^+2Fc^2^)/3'
_refine_ls_shift/su_max     0
_refine_ls_shift/su_mean     0
_refine_diff_density_max     0.433
_refine_diff_density_min     -0.296
_refine_ls_extinction_method     ' none'
_refine_ls_extinction_coef     ?
_refine_ls_extinction_expression     ?
_refine_ls_abs_structure_details     ?
_refine_ls_abs_structure_Flack     .
loop_
    _atom_type_symbol
    _atom_type_description
    _atom_type_scat_dispersion_real
    _atom_type_scat_dispersion_imag
    _atom_type_scat_source
    C C 0.0033 0.0016 'International Tables Vol C Tables 4.2.6.8 and 6.1.1.4'
    H H 0 0 'International Tables Vol C Tables 4.2.6.8 and 6.1.1.4'
    N N 0.0061 0.0033 'International Tables Vol C Tables 4.2.6.8 and 6.1.1.4'
    O O 0.0106 0.006 'International Tables Vol C Tables 4.2.6.8 and 6.1.1.4'
    Cl Cl 0.1484 0.1585 'International Tables Vol C Tables 4.2.6.8 and 6.1.1.4'
_computing_data_collection     'CrysAlis CCD (Oxford Diffraction, 2008)'
_computing_cell_refinement     'CrysAlis CCD (Oxford Diffraction, 2008)'
_computing_data_reduction     'CrysAlis RED (Oxford Diffraction, 2008)'
_computing_structure_solution     'SIR92 (Altomare <i>et al.</i>, 1993)'
_computing_structure_refinement     'SHELXL97 (Sheldrick, 2008)'
_computing_molecular_graphics     'ORTEP-3 (Farrugia, 1997)'
_computing_publication_material
;
WinGX (Farrugia, 1999), PARST97 (Nardelli, 1995), <i>Mercury</i>
(Macrae <i>et al.</i>, 2006) and <i>POVRay</i> (Persistence of Vision
Team, 2004)'
;
loop_
    _atom_site_type_symbol
    _atom_site_label
    _atom_site_fract_x
    _atom_site_fract_y
    _atom_site_fract_z
    _atom_site_U_iso_or_equiv
    _atom_site_adp_type
    _atom_site_calc_flag
    _atom_site_refinement_flags
    _atom_site_occupancy
    _atom_site_symmetry_multiplicity
    _atom_site_disorder_assembly
    _atom_site_disorder_group
    Cl Cl1 0.26233(5) 0.45517(3) 0.68584(3) 0.01279(8) Uani d . 1 1 . .
    O O2 0.63481(17) 0.90937(9) 0.68369(9) 0.0169(2) Uani d D 1 1 . .
    O O1 0.43456(17) 0.69839(9) 1.18096(9) 0.0162(2) Uani d D 1 1 . .
    O O1W 0.07015(18) 0.82478(9) 0.34641(9) 0.0165(2) Uani d D 1 1 . .
    H H12W -0.008(3) 0.7497(11) 0.3437(15) 0.025 Uiso d D 1 1 . .
    H H11W 0.177(2) 0.8037(15) 0.2947(14) 0.025 Uiso d D 1 1 . .
    O O3 0.40595(16) 0.69671(9) 0.58151(9) 0.01381(19) Uani d . 1 1 . .
    O O2W 0.7642(2) 0.02475(10) 0.39042(10) 0.0255(2) Uani d D 1 1 . .
    H H22W 0.832(3) -0.0447(13) 0.3609(15) 0.038 Uiso d D 1 1 . .
    H H21W 0.807(3) 0.0653(16) 0.4715(9) 0.038 Uiso d D 1 1 . .
    N N1 0.7923(2) 0.58230(10) 0.62048(11) 0.0113(2) Uani d D 1 1 . .
    C C5 0.8819(2) 0.66936(12) 0.94214(12) 0.0130(2) Uani d . 1 1 . .
    H H5 1.0026 0.6179 0.9052 0.016 Uiso calc R 1 1 . .
    C C6 0.7489(2) 0.64160(12) 1.03283(12) 0.0135(2) Uani d . 1 1 . .
    H H6 0.7796 0.572 1.0558 0.016 Uiso calc R 1 1 . .
    C C1 0.6041(2) 0.77693(12) 0.63928(12) 0.0107(2) Uani d . 1 1 . .
    C C7 0.5693(2) 0.71907(12) 1.08898(12) 0.0116(2) Uani d . 1 1 . .
    C C3 0.9865(2) 0.80241(12) 0.80762(12) 0.0121(2) Uani d . 1 1 . .
    H H3A 1.1505 0.7748 0.8117 0.015 Uiso calc R 1 1 . .
    H H3B 1.0206 0.8997 0.8337 0.015 Uiso calc R 1 1 . .
    C C9 0.6553(2) 0.84770(12) 0.96215(12) 0.0122(2) Uani d . 1 1 . .
    H H9 0.6224 0.9165 0.9384 0.015 Uiso calc R 1 1 . .
    C C2 0.8520(2) 0.73226(12) 0.66507(12) 0.0108(2) Uani d . 1 1 . .
    H H2A 0.9708 0.7523 0.6101 0.013 Uiso calc R 1 1 . .
    C C8 0.5211(2) 0.82194(12) 1.05327(12) 0.0128(2) Uani d . 1 1 . .
    H H8 0.3999 0.8731 1.0901 0.015 Uiso calc R 1 1 . .
    C C4 0.8385(2) 0.77273(12) 0.90528(11) 0.0109(2) Uani d . 1 1 . .
    H H3N 0.925(2) 0.5502(14) 0.6426(14) 0.013 Uiso d D 1 1 . .
    H H2N 0.758(3) 0.5428(14) 0.5303(12) 0.013 Uiso d D 1 1 . .
    H H1N 0.657(2) 0.5615(14) 0.6569(13) 0.013 Uiso d D 1 1 . .
    H H1 0.500(3) 0.6478(14) 1.2082(15) 0.016 Uiso d D 1 1 . .
    H H2 0.494(2) 0.9367(14) 0.6636(14) 0.016 Uiso d D 1 1 . .
loop_
    _atom_site_aniso_label
    _atom_site_aniso_U_11
    _atom_site_aniso_U_22
    _atom_site_aniso_U_33
    _atom_site_aniso_U_12
    _atom_site_aniso_U_13
    _atom_site_aniso_U_23
    Cl1 0.01191(14) 0.01584(14) 0.01394(15) 0.00480(11) 0.00313(10) 0.00869(11)
    O2 0.0146(4) 0.0119(4) 0.0229(5) 0.0042(4) -0.0028(4) 0.0065(4)
    O1 0.0190(5) 0.0204(5) 0.0170(5) 0.0102(4) 0.0075(4) 0.0128(4)
    O1W 0.0177(5) 0.0145(4) 0.0176(5) 0.0041(4) 0.0055(4) 0.0061(4)
    O3 0.0111(4) 0.0137(4) 0.0161(5) 0.0032(3) 0.0010(3) 0.0055(4)
    O2W 0.0305(6) 0.0247(5) 0.0180(5) 0.0184(5) -0.0029(4) 0.0022(4)
    N1 0.0103(5) 0.0130(5) 0.0108(5) 0.0045(4) 0.0012(4) 0.0045(4)
    C5 0.0127(5) 0.0140(6) 0.0121(6) 0.0066(5) 0.0013(4) 0.0041(5)
    C6 0.0161(6) 0.0136(6) 0.0128(6) 0.0066(5) 0.0014(5) 0.0064(5)
    C1 0.0127(5) 0.0131(5) 0.0084(6) 0.0045(5) 0.0031(4) 0.0056(4)
    C7 0.0113(5) 0.0134(5) 0.0091(6) 0.0018(4) 0.0006(4) 0.0043(4)
    C3 0.0105(5) 0.0136(6) 0.0115(6) 0.0020(5) -0.0004(4) 0.0050(5)
    C9 0.0140(6) 0.0106(5) 0.0126(6) 0.0037(5) 0.0001(5) 0.0053(5)
    C2 0.0103(5) 0.0120(5) 0.0113(6) 0.0026(4) 0.0016(4) 0.0058(5)
    C8 0.0133(6) 0.0122(5) 0.0131(6) 0.0059(5) 0.0024(5) 0.0041(5)
    C4 0.0095(5) 0.0115(5) 0.0087(6) 0.0002(4) -0.0021(4) 0.0025(4)
_geom_special_details
;
Bond distances, angles <i>etc</i>. have been calculated using the rounded
fractional coordinates. All su's are estimated from the variances of the
(full) variance-covariance matrix. The cell e.s.d.'s are taken into account in
the estimation of distances, angles and torsion angles
;
loop_
    _geom_bond_atom_site_label_1
    _geom_bond_atom_site_label_2
    _geom_bond_site_symmetry_1
    _geom_bond_site_symmetry_2
    _geom_bond_distance
    _geom_bond_publ_flag
    O1 C7 . . 1.3754(16) no
    O2 C1 . . 1.3117(17) no
    O3 C1 . . 1.2150(15) no
    O1 H1 . . 0.837(17) no
    O2 H2 . . 0.894(12) no
    O1W H11W . . 0.835(12) no
    O1W H12W . . 0.854(14) no
    O2W H21W . . 0.834(9) no
    O2W H22W . . 0.847(16) no
    N1 C2 . . 1.4887(18) no
    N1 H2N . . 0.920(12) no
    N1 H1N . . 0.901(13) no
    N1 H3N . . 0.896(13) no
    C1 C2 . . 1.5225(16) no
    C2 C3 . . 1.5334(17) no
    C3 C4 . . 1.5096(17) no
    C4 C9 . . 1.3961(16) no
    C4 C5 . . 1.3962(19) no
    C5 C6 . . 1.3900(18) no
    C6 C7 . . 1.3925(17) no
    C7 C8 . . 1.390(2) no
    C8 C9 . . 1.3882(18) no
    C2 H2A . . 0.9800 no
    C3 H3A . . 0.9700 no
    C3 H3B . . 0.9700 no
    C5 H5 . . 0.9300 no
    C6 H6 . . 0.9300 no
    C8 H8 . . 0.9300 no
    C9 H9 . . 0.9300 no
loop_
    _geom_angle_atom_site_label_1
    _geom_angle_atom_site_label_2
    _geom_angle_atom_site_label_3
    _geom_angle_site_symmetry_1
    _geom_angle_site_symmetry_2
    _geom_angle_site_symmetry_3
    _geom_angle
    _geom_angle_publ_flag
    C7 O1 H1 . . . 109.9(11) no
    C1 O2 H2 . . . 112.8(10) no
    H11W O1W H12W . . . 105.2(16) no
    H21W O2W H22W . . . 109.8(16) no
    H1N N1 H2N . . . 111.9(13) no
    C2 N1 H2N . . . 108.2(10) no
    C2 N1 H3N . . . 112.5(10) no
    H1N N1 H3N . . . 109.5(13) no
    C2 N1 H1N . . . 108.3(10) no
    H2N N1 H3N . . . 106.6(14) no
    O2 C1 O3 . . . 125.48(11) no
    O2 C1 C2 . . . 111.91(10) no
    O3 C1 C2 . . . 122.60(12) no
    N1 C2 C3 . . . 110.77(11) no
    C1 C2 C3 . . . 115.02(10) no
    N1 C2 C1 . . . 107.62(10) no
    C2 C3 C4 . . . 114.94(10) no
    C3 C4 C9 . . . 121.35(12) no
    C3 C4 C5 . . . 120.83(10) no
    C5 C4 C9 . . . 117.82(11) no
    C4 C5 C6 . . . 121.52(11) no
    C5 C6 C7 . . . 119.36(13) no
    O1 C7 C8 . . . 117.48(10) no
    C6 C7 C8 . . . 120.27(11) no
    O1 C7 C6 . . . 122.25(12) no
    C7 C8 C9 . . . 119.46(11) no
    C4 C9 C8 . . . 121.56(13) no
    N1 C2 H2A . . . 108.00 no
    C3 C2 H2A . . . 108.00 no
    C1 C2 H2A . . . 108.00 no
    C2 C3 H3B . . . 109.00 no
    C4 C3 H3A . . . 109.00 no
    H3A C3 H3B . . . 108.00 no
    C4 C3 H3B . . . 109.00 no
    C2 C3 H3A . . . 109.00 no
    C4 C5 H5 . . . 119.00 no
    C6 C5 H5 . . . 119.00 no
    C7 C6 H6 . . . 120.00 no
    C5 C6 H6 . . . 120.00 no
    C7 C8 H8 . . . 120.00 no
    C9 C8 H8 . . . 120.00 no
    C8 C9 H9 . . . 119.00 no
    C4 C9 H9 . . . 119.00 no
loop_
    _geom_torsion_atom_site_label_1
    _geom_torsion_atom_site_label_2
    _geom_torsion_atom_site_label_3
    _geom_torsion_atom_site_label_4
    _geom_torsion_site_symmetry_1
    _geom_torsion_site_symmetry_2
    _geom_torsion_site_symmetry_3
    _geom_torsion_site_symmetry_4
    _geom_torsion
    _geom_torsion_publ_flag
    O2 C1 C2 N1 . . . . 175.77(10) no
    O2 C1 C2 C3 . . . . 51.79(15) no
    O3 C1 C2 N1 . . . . -5.77(16) no
    O3 C1 C2 C3 . . . . -129.75(13) no
    N1 C2 C3 C4 . . . . -57.63(13) no
    C1 C2 C3 C4 . . . . 64.66(16) no
    C2 C3 C4 C5 . . . . 94.83(14) no
    C2 C3 C4 C9 . . . . -85.50(15) no
    C3 C4 C5 C6 . . . . 179.40(11) no
    C9 C4 C5 C6 . . . . -0.28(18) no
    C3 C4 C9 C8 . . . . -179.15(11) no
    C5 C4 C9 C8 . . . . 0.53(18) no
    C4 C5 C6 C7 . . . . -0.41(18) no
    C5 C6 C7 O1 . . . . -178.84(11) no
    C5 C6 C7 C8 . . . . 0.88(18) no
    O1 C7 C8 C9 . . . . 179.09(11) no
    C6 C7 C8 C9 . . . . -0.64(18) no
    C7 C8 C9 C4 . . . . -0.07(19) no
loop_
    _geom_hbond_atom_site_label_D
    _geom_hbond_atom_site_label_H
    _geom_hbond_atom_site_label_A
    _geom_hbond_site_symmetry_A
    _geom_hbond_distance_DH
    _geom_hbond_distance_HA
    _geom_hbond_distance_DA
    _geom_hbond_angle_DHA
    _geom_hbond_publ_flag
    N1 H1N Cl1 . 0.901(13) 2.363(13) 3.2326(12) 162.3(12) yes
    N1 H2N Cl1 2_666 0.920(12) 2.435(13) 3.2872(12) 154.1(14) yes
    N1 H2N O3 2_666 0.920(12) 2.398(15) 2.9574(15) 119.2(12) yes
    N1 H3N Cl1 1_655 0.896(13) 2.320(13) 3.2151(12) 176.1(14) yes
    O1 H1 Cl1 2_667 0.837(17) 2.361(16) 3.1858(11) 168.8(14) yes
    O2 H2 O2W 2_666 0.894(12) 1.641(13) 2.5319(15) 173.6(15) yes
    O1W H11W O1 1_554 0.835(12) 2.099(13) 2.9044(13) 161.8(16) yes
    O1W H12W Cl1 2_566 0.854(14) 2.330(14) 3.1784(11) 172.2(15) yes
    O2W H21W O1W 2_666 0.834(9) 1.914(10) 2.7429(14) 173.1(16) yes
    O2W H22W O1W 1_645 0.847(16) 2.017(16) 2.8318(15) 161.3(15) yes
_iucr_refine_instructions_details
;
TITL i7 in P -1
CELL  0.71073   5.3330  10.9634  11.2500  113.642   94.359   98.465
ZERR     2.00   0.0002   0.0005   0.0004    0.004    0.003    0.003
LATT   1
SFAC  C    H    N    O    CL
UNIT  18   32   2    10   2
MERG   2
SHEL 40 0.71
DFIX     0.900   0.020 N1 H1N
DFIX     0.900   0.020 N1 H2N
DFIX     0.900   0.020 N1 H3N
DFIX     0.850   0.020 O1 H1
DFIX     0.850   0.020 O2 H2
DFIX     0.850   0.010 H11W O1W
DFIX     0.850   0.010 H12W O1W
DFIX     1.390   0.020 H11W H12W
DFIX     0.850   0.010 H21W O2W
DFIX     0.850   0.010 H22W O2W
DFIX     1.390   0.020 H22W H21W
FMAP   2
PLAN    5
ACTA
BOND   $H
L.S.   8
WGHT    0.048300
FVAR       7.27093
CL1   5    0.262335    0.455166    0.685842    11.00000    0.01191    0.01584 =
         0.01394    0.00869    0.00313    0.00480
O2    4    0.634805    0.909366    0.683685    11.00000    0.01457    0.01190 =
         0.02293    0.00648   -0.00275    0.00423
O1    4    0.434562    0.698393    1.180964    11.00000    0.01899    0.02041 =
         0.01695    0.01275    0.00749    0.01024
O1W   4    0.070147    0.824779    0.346410    11.00000    0.01772    0.01446 =
         0.01761    0.00608    0.00552    0.00407
AFIX   2
H12W  2   -0.007724    0.749668    0.343685    11.00000   -1.50000
H11W  2    0.177060    0.803730    0.294660    11.00000   -1.50000
AFIX   0
O3    4    0.405954    0.696708    0.581514    11.00000    0.01108    0.01365 =
         0.01607    0.00548    0.00096    0.00323
O2W   4    0.764195    0.024754    0.390417    11.00000    0.03053    0.02474 =
         0.01799    0.00223   -0.00292    0.01841
AFIX   2
H22W  2    0.831891   -0.044711    0.360929    11.00000   -1.50000
H21W  2    0.807150    0.065289    0.471517    11.00000   -1.50000
AFIX   0
N1    3    0.792282    0.582299    0.620479    11.00000    0.01030    0.01304 =
         0.01075    0.00448    0.00123    0.00450
C5    1    0.881903    0.669360    0.942144    11.00000    0.01269    0.01402 =
         0.01211    0.00406    0.00131    0.00665
AFIX  43
H5    2    1.002579    0.617899    0.905166    11.00000   -1.20000
AFIX   0
C6    1    0.748917    0.641598    1.032832    11.00000    0.01610    0.01363 =
         0.01276    0.00644    0.00142    0.00657
AFIX  43
H6    2    0.779598    0.571957    1.055787    11.00000   -1.20000
AFIX   0
C1    1    0.604123    0.776930    0.639283    11.00000    0.01270    0.01311 =
         0.00841    0.00561    0.00308    0.00453
C7    1    0.569303    0.719068    1.088983    11.00000    0.01133    0.01339 =
         0.00915    0.00427    0.00056    0.00184
C3    1    0.986487    0.802407    0.807625    11.00000    0.01050    0.01357 =
         0.01149    0.00499   -0.00037    0.00201
AFIX  23
H3A   2    1.150451    0.774845    0.811732    11.00000   -1.20000
H3B   2    1.020581    0.899703    0.833661    11.00000   -1.20000
AFIX   0
C9    1    0.655294    0.847696    0.962154    11.00000    0.01401    0.01057 =
         0.01262    0.00530    0.00013    0.00374
AFIX  43
H9    2    0.622383    0.916527    0.938430    11.00000   -1.20000
AFIX   0
C2    1    0.851983    0.732257    0.665068    11.00000    0.01034    0.01195 =
         0.01129    0.00584    0.00163    0.00261
AFIX  13
H2A   2    0.970800    0.752342    0.610083    11.00000   -1.20000
AFIX   0
C8    1    0.521105    0.821941    1.053267    11.00000    0.01327    0.01224 =
         0.01305    0.00408    0.00236    0.00592
AFIX  43
H8    2    0.399934    0.873090    1.090123    11.00000   -1.20000
AFIX   0
C4    1    0.838480    0.772733    0.905284    11.00000    0.00948    0.01146 =
         0.00867    0.00245   -0.00208    0.00015
AFIX   2
H3N   2    0.925068    0.550239    0.642576    11.00000   -1.20000
H2N   2    0.758402    0.542787    0.530280    11.00000   -1.20000
H1N   2    0.656598    0.561513    0.656913    11.00000   -1.20000
H1    2    0.500259    0.647828    1.208207    11.00000   -1.50000
H2    2    0.493853    0.936700    0.663612    11.00000   -1.50000
HKLF 4
REM  i7 in P -1
REM R1 =  0.0316 for   2780 Fo > 4sig(Fo)  and  0.0427 for all   3445 data
REM    172 parameters refined using     11 restraints
END
WGHT      0.0462      0.0000
REM Highest difference peak  0.433,  deepest hole -0.296,  1-sigma level  0.058
Q1    1   0.5255  0.7605  1.0556  11.00000  0.05    0.43
Q2    1   0.7379  0.7561  0.6560  11.00000  0.05    0.42
Q3    1   0.8538  0.7254  0.9205  11.00000  0.05    0.42
Q4    1   0.6369  0.6725  1.0444  11.00000  0.05    0.37
Q5    1   0.9052  0.7705  0.7386  11.00000  0.05    0.36
;
