# Supplementary material for: dl-Tyrosinium chloride dihydrate
Source: Acta Crystallogr Sect E Struct Rep Online. 2012 Oct 27;68(Pt 11):o3227–8. doi: 10.1107/S1600536812043899 (PMC3515310; doi:10.1107/S1600536812043899)
Supplement: Supplementary file 2 [file e-68-o3227-Isup2.hkl]

#
# h,k,l, Fc-squared, Fo-squared, sigma(Fo-squared) and status flag
#
data_I
_shelx_title ' i7 in P -1'
_shelx_refln_list_code          4
_shelx_F_calc_maximum      102.34
_exptl_crystal_F_000       268.00
_reflns_d_resolution_high  0.7100
 
loop_
 _symmetry_equiv_pos_as_xyz
 'x, y, z'
 '-x, -y, -z'
 
_cell_length_a     5.3330
_cell_length_b    10.9634
_cell_length_c    11.2500
_cell_angle_alpha 113.642
_cell_angle_beta   94.359
_cell_angle_gamma  98.465
 
_shelx_F_squared_multiplier     1.000
 
loop_
 _refln_index_h
 _refln_index_k
 _refln_index_l
 _refln_F_squared_calc
 _refln_F_squared_meas
 _refln_F_squared_sigma
 _refln_observed_status
   1   0   0      352.90      377.84      4.15 o
   2   0   0      252.07      274.17      5.34 o
   3   0   0        2.75        3.17      1.53 o
   4   0   0       35.59       29.87      2.83 o
   5   0   0       75.39       68.69      3.39 o
   6   0   0      156.53      161.60      5.26 o
   7   0   0       36.81       30.84      7.36 o
  -7   1   0       66.91       72.08      5.24 o
  -6   1   0      116.07      113.66      4.50 o
  -5   1   0       16.23       10.99      2.35 o
  -4   1   0      325.95      325.42      5.35 o
  -3   1   0        9.08        3.45      1.45 o
  -2   1   0      941.83     1012.27     12.49 o
  -1   1   0     2095.71     2144.74     14.62 o
   1   1   0     2260.75     2230.74      8.79 o
   2   1   0      393.45      376.08      4.02 o
   3   1   0      270.39      290.40      6.32 o
   4   1   0      148.02      147.18      4.89 o
   5   1   0       89.54       90.25      4.07 o
   6   1   0      225.22      221.12      7.11 o
   7   1   0       61.79       58.50      9.12 o
  -7   2   0        0.71        2.60      4.40 o
  -6   2   0        9.49        5.68      3.20 o
  -5   2   0      490.19      470.70      6.57 o
  -4   2   0      400.30      397.57      6.36 o
  -3   2   0     1306.42     1416.75     12.75 o
  -2   2   0    10472.99    10742.02    117.35 o
  -1   2   0      389.29      376.19      7.91 o
   0   2   0     1559.34     1584.05      6.84 o
   1   2   0      859.52      846.36      6.31 o
   2   2   0      163.11      146.81      3.41 o
   3   2   0      227.21      218.63      4.72 o
   4   2   0      718.32      718.64      9.68 o
   5   2   0       25.64       25.27      4.66 o
   6   2   0      114.34      117.15      5.80 o
   7   2   0      153.81      155.60     11.41 o
  -7   3   0        9.62        7.03      4.22 o
  -6   3   0        9.88        7.19      3.21 o
  -5   3   0      325.78      308.38      7.20 o
  -4   3   0       10.27       11.95      1.74 o
  -3   3   0      913.50      967.40     10.57 o
  -2   3   0      466.06      568.97     12.35 o
  -1   3   0      187.00      177.38      2.23 o
   0   3   0       93.45       86.18      1.77 o
   1   3   0     1766.86     1739.43     22.60 o
   2   3   0      295.06      302.65      6.75 o
   3   3   0        0.02        0.26      1.61 o
   4   3   0      220.59      216.45      5.63 o
   5   3   0        9.48        4.61      4.63 o
   6   3   0       52.71       44.70      5.58 o
  -7   4   0      201.01      223.71      9.08 o
  -6   4   0       25.02       25.42      2.94 o
  -5   4   0      140.18      157.87      4.95 o
  -4   4   0      309.04      308.38      5.79 o
  -3   4   0       71.75       60.81      2.65 o
  -2   4   0      252.12      263.37      6.25 o
  -1   4   0     1081.84     1098.48     14.16 o
   0   4   0      271.22      305.04      4.74 o
   1   4   0      963.06      936.60     12.08 o
   2   4   0      463.88      463.37     24.54 o
   3   4   0      494.78      492.22      5.84 o
   4   4   0       37.50       32.70      2.65 o
   5   4   0      247.61      253.65     11.19 o
   6   4   0        9.77        9.88      4.72 o
  -7   5   0      153.52      165.06      8.26 o
  -6   5   0       31.59       15.72      3.65 o
  -5   5   0       54.13       58.68      3.50 o
  -4   5   0      246.41      254.68      6.27 o
  -3   5   0       35.49       31.53      2.07 o
  -2   5   0       37.60       33.78      1.42 o
  -1   5   0     2812.93     2922.79     39.05 o
   0   5   0        4.34        5.34      1.37 o
   1   5   0       30.64       35.15      2.03 o
   2   5   0       38.33       42.79      5.07 o
   3   5   0        0.33        0.37      5.57 o
   4   5   0      177.64      158.22      8.19 o
   5   5   0       41.77       37.98      5.41 o
   6   5   0       43.69       42.71      5.91 o
  -7   6   0       20.53       15.56      4.87 o
  -6   6   0        0.04        0.00      4.33 o
  -5   6   0      274.08      256.52      6.00 o
  -4   6   0       31.94       37.00      3.24 o
  -3   6   0      640.95      638.92      9.94 o
  -2   6   0       14.23       14.30      2.37 o
  -1   6   0      257.13      243.78      3.39 o
   0   6   0       14.81       13.62      2.37 o
   1   6   0      297.81      282.00      5.08 o
   2   6   0      233.38      216.73      8.72 o
   3   6   0      209.49      200.24     12.67 o
   4   6   0      145.87      145.37      8.81 o
   5   6   0        4.35        0.87      4.77 o
   6   6   0       47.90       51.37      6.50 o
  -7   7   0        3.36        7.25      5.09 o
  -6   7   0      319.88      290.89     13.09 o
  -5   7   0       60.14       59.61      4.68 o
  -4   7   0      204.85      205.82      6.73 o
  -3   7   0      496.15      492.40      9.54 o
  -2   7   0       16.02       15.62      3.66 o
  -1   7   0      178.31      182.22      3.08 o
   0   7   0      149.89      141.82      4.81 o
   1   7   0       47.78       53.88      2.84 o
   2   7   0       25.15       20.17      3.86 o
   3   7   0      138.70      139.02     11.69 o
   4   7   0       24.39       22.03      6.05 o
   5   7   0       43.22       41.30      6.16 o
  -6   8   0       55.98       47.39      6.25 o
  -5   8   0       96.63       94.27      8.07 o
  -4   8   0      117.66      115.73      7.20 o
  -3   8   0        7.46        7.94      3.44 o
  -2   8   0        2.71        1.83      3.80 o
  -1   8   0      280.94      294.31      4.55 o
   0   8   0      559.30      535.82      8.87 o
   1   8   0      503.13      512.36      7.40 o
   2   8   0       42.59       33.18      3.80 o
   3   8   0       27.93       22.55      7.40 o
   4   8   0        5.66       12.12      6.15 o
   5   8   0       29.21       22.97      6.19 o
  -6   9   0      199.50      197.34      9.89 o
  -5   9   0       36.27       35.00      4.52 o
  -4   9   0       37.09       36.57      6.96 o
  -3   9   0       29.22       24.84      5.06 o
  -2   9   0      457.13      443.77     10.85 o
  -1   9   0      101.77      114.57      3.73 o
   0   9   0       62.35       66.88      3.51 o
   1   9   0       24.12       23.61      1.94 o
   2   9   0      117.29      107.32      4.76 o
   3   9   0        5.51        7.63      4.61 o
   4   9   0        6.07        4.92      5.56 o
  -6  10   0       67.32       69.76      7.43 o
  -5  10   0       32.12       26.11      7.48 o
  -4  10   0       53.05       46.39      6.23 o
  -3  10   0       50.33       47.02      6.17 o
  -2  10   0      886.18      898.53     15.96 o
  -1  10   0      101.48       96.77      7.87 o
   0  10   0        9.08       10.42      2.48 o
   1  10   0        3.02        2.56      3.09 o
   2  10   0       58.48       56.64      4.94 o
   3  10   0       11.91       10.48      5.54 o
   4  10   0       48.69       54.71      7.28 o
  -5  11   0       68.60       65.98      6.20 o
  -4  11   0      372.15      371.91     12.48 o
  -3  11   0       26.11       22.91      5.61 o
  -2  11   0        6.64        9.61      4.83 o
  -1  11   0       96.67       88.73      7.05 o
   0  11   0      166.83      169.66      4.83 o
   1  11   0       54.54       57.70      4.46 o
   2  11   0       30.92       28.67      4.41 o
   3  11   0       14.49       16.20      5.60 o
  -5  12   0        6.12       12.96      5.57 o
  -4  12   0      238.16      263.67     10.28 o
  -3  12   0        6.32       11.29      5.74 o
  -2  12   0        2.11        4.97      5.84 o
  -1  12   0       51.07       54.69      4.88 o
   0  12   0       26.60       26.28      6.14 o
   1  12   0        3.16        0.23      4.37 o
   2  12   0       53.20       52.19      9.78 o
  -4  13   0       35.79       28.34      5.65 o
  -3  13   0      184.88      191.91      8.44 o
  -2  13   0       40.70       35.94      5.23 o
  -1  13   0      184.61      201.21     10.53 o
   0  13   0       45.15       43.99      7.71 o
   1  13   0        9.71       10.12      6.09 o
  -2  14   0       22.28       18.87      7.15 o
  -1  14   0        0.38        3.82      6.67 o
   0 -14   1        0.07        1.89      6.40 o
   1 -14   1       56.69       68.20      8.57 o
   2 -14   1        1.74       -1.91      7.21 o
   3 -14   1      123.95      131.16     10.86 o
  -2 -13   1      186.52      205.95     18.26 o
  -1 -13   1       24.44       28.53      6.52 o
   0 -13   1        7.50        5.21      6.06 o
   1 -13   1       50.27       51.77      5.66 o
   2 -13   1        4.06        3.72      5.73 o
   3 -13   1      104.87      124.10      8.89 o
   4 -13   1       19.06       28.39      6.56 o
  -3 -12   1       10.91       18.30      7.05 o
  -2 -12   1        0.03       -1.51      4.56 o
  -1 -12   1      175.27      186.99      9.23 o
   0 -12   1        0.40       -0.42      4.24 o
   1 -12   1      211.87      234.56      9.90 o
   2 -12   1        8.05        6.47      4.92 o
   3 -12   1       34.20       35.60      6.54 o
   4 -12   1       18.49        7.77      5.38 o
   5 -12   1        6.74        8.92      5.96 o
  -3 -11   1      126.80      126.35     10.01 o
  -2 -11   1       89.05       79.34      4.95 o
  -1 -11   1      143.48      148.82      6.42 o
   0 -11   1        2.51        5.38      2.72 o
   1 -11   1       31.23       35.52      5.47 o
   2 -11   1        8.89        7.18      4.58 o
   3 -11   1      136.48      143.48      8.05 o
   4 -11   1        0.02       -1.25      5.59 o
   5 -11   1      418.27      442.82     22.46 o
  -4 -10   1       87.11      101.25      7.82 o
  -3 -10   1       58.75       60.03      6.22 o
  -2 -10   1       98.25       95.77      4.99 o
  -1 -10   1      153.14      152.72      4.56 o
   0 -10   1       95.32      101.35      4.18 o
   1 -10   1       38.21       34.12      2.28 o
   2 -10   1       91.89       87.53      6.22 o
   3 -10   1        1.41        1.43      4.56 o
   4 -10   1      148.96      158.56      7.39 o
   5 -10   1      328.57      340.76     10.43 o
   6 -10   1      105.85      112.27     14.19 o
  -4  -9   1      200.77      178.72     11.58 o
  -3  -9   1        7.64        4.14      5.15 o
  -2  -9   1        5.62        6.02      3.04 o
  -1  -9   1        2.61        2.30      2.18 o
   0  -9   1      157.98      148.38      4.03 o
   1  -9   1      768.31      755.65     12.56 o
   2  -9   1      173.17      176.49      5.28 o
   3  -9   1     1156.36     1139.13     12.75 o
   4  -9   1       39.67       40.07      4.62 o
   5  -9   1        8.42        9.77      3.96 o
   6  -9   1       21.90       31.49      7.05 o
  -5  -8   1       24.34       16.43      5.53 o
  -4  -8   1       51.27       49.88      7.02 o
  -3  -8   1       88.22       86.27      7.22 o
  -2  -8   1      162.27      168.41      5.67 o
  -1  -8   1        5.98        8.04      2.20 o
   0  -8   1       53.44       38.38      2.78 o
   1  -8   1       39.99       42.62      2.44 o
   2  -8   1     1913.35     1893.60     21.45 o
   3  -8   1      166.45      171.67      6.62 o
   4  -8   1      371.13      343.33      9.85 o
   5  -8   1       21.79       21.51      4.36 o
   6  -8   1       15.41       15.08      5.89 o
  -5  -7   1       10.33       15.01      5.03 o
  -4  -7   1       87.58       84.35      6.15 o
  -3  -7   1       12.64       11.85      4.57 o
  -2  -7   1      569.70      562.97      8.98 o
  -1  -7   1      485.24      527.62      6.72 o
   0  -7   1     1209.22     1261.83     13.92 o
   1  -7   1       35.20       41.37      1.74 o
   2  -7   1      192.63      191.63      3.61 o
   3  -7   1      321.94      331.32      8.00 o
   4  -7   1      102.29       99.26      3.82 o
   5  -7   1       13.33       20.27      2.73 o
   6  -7   1      194.26      205.78     10.75 o
   7  -7   1       65.03       66.92      6.70 o
  -6  -6   1       13.64       20.13     12.15 o
  -5  -6   1        1.38        0.23      4.60 o
  -4  -6   1      281.43      292.93     10.75 o
  -3  -6   1      292.54      305.59     10.66 o
  -2  -6   1      295.60      297.94      4.12 o
  -1  -6   1      953.18      981.98     12.49 o
   0  -6   1     1565.39     1602.98     17.02 o
   1  -6   1      204.16      206.64      6.44 o
   2  -6   1       51.64       60.25      1.88 o
   3  -6   1      399.66      384.61      6.99 o
   4  -6   1      106.74      116.58      3.90 o
   5  -6   1        0.07        0.06      2.41 o
   6  -6   1       22.18       25.25      3.30 o
   7  -6   1       17.83       11.31      4.59 o
  -6  -5   1      184.94      180.63      9.03 o
  -5  -5   1      141.46      144.68      7.46 o
  -4  -5   1       24.05       19.59      3.99 o
  -3  -5   1       41.60       42.99      3.26 o
  -2  -5   1      368.57      353.78      5.34 o
  -1  -5   1      393.85      433.62      4.74 o
   0  -5   1       21.85       30.64      1.60 o
   1  -5   1      559.82      542.60      7.53 o
   2  -5   1       74.04       67.71      1.66 o
   3  -5   1       20.07       16.11      1.94 o
   4  -5   1      559.91      557.81      7.80 o
   5  -5   1        3.48        6.85      2.50 o
   6  -5   1      144.54      144.64      4.96 o
   7  -5   1        0.57        5.02      4.32 o
  -6  -4   1       34.32       42.68      5.59 o
  -5  -4   1      351.56      337.20      9.83 o
  -4  -4   1        2.50        2.18      2.32 o
  -3  -4   1      229.94      213.09      5.15 o
  -2  -4   1        5.73       10.40      1.04 o
  -1  -4   1      747.29      738.70     10.04 o
   0  -4   1        3.35        1.53      1.11 o
   1  -4   1     1727.08     1732.96     18.17 o
   2  -4   1      400.33      403.88     11.39 o
   3  -4   1      345.05      370.96      3.81 o
   4  -4   1        2.11        3.61      1.24 o
   5  -4   1       29.86       31.37      2.74 o
   6  -4   1       12.16        9.10      3.24 o
   7  -4   1      257.42      246.44      9.20 o
  -6  -3   1      198.09      196.29      8.53 o
  -5  -3   1       33.80       33.17      4.29 o
  -4  -3   1       99.41      102.81      4.10 o
  -3  -3   1       91.71       93.45      3.22 o
  -2  -3   1       17.34       18.98      1.33 o
  -1  -3   1      166.35      169.61      2.18 o
   0  -3   1       20.75       34.02      1.28 o
   1  -3   1      100.22      112.32      1.90 o
   2  -3   1      266.95      251.81      5.10 o
   3  -3   1      151.82      152.65      3.15 o
   4  -3   1        0.07        1.89      1.79 o
   5  -3   1       59.29       55.17      3.35 o
   6  -3   1        6.44        5.48      3.37 o
   7  -3   1       10.77        8.03      4.16 o
  -7  -2   1        1.67        2.05      6.43 o
  -6  -2   1        2.07        1.18      3.89 o
  -5  -2   1       43.74       41.08      4.33 o
  -4  -2   1       90.53       89.02      4.67 o
  -3  -2   1     1111.53     1077.92     13.64 o
  -2  -2   1       82.73      110.76      3.38 o
  -1  -2   1     4033.31     4027.96     22.00 o
   0  -2   1      335.40      331.84      3.00 o
   1  -2   1      894.93      942.65      8.97 o
   2  -2   1      828.78      857.59     13.19 o
   3  -2   1       27.39       39.68      2.00 o
   4  -2   1        5.15        3.14      2.05 o
   5  -2   1      295.61      305.84      7.52 o
   6  -2   1       35.46       38.74      3.29 o
   7  -2   1       19.97       17.89      4.07 o
  -7  -1   1       37.21       33.32      7.14 o
  -6  -1   1      128.08      126.19     10.25 o
  -5  -1   1      176.85      177.49      5.39 o
  -4  -1   1        8.48        9.67      1.28 o
  -3  -1   1       94.37      102.93      2.23 o
  -2  -1   1      632.91      632.95      7.90 o
  -1  -1   1       26.88       30.15      0.85 o
   1  -1   1       48.69       41.83      1.15 o
   2  -1   1       75.70       72.98      1.95 o
   3  -1   1      439.32      434.24      6.40 o
   4  -1   1      390.50      427.39      7.93 o
   5  -1   1       24.35       17.79      2.70 o
   6  -1   1      113.28      118.20      4.70 o
   7  -1   1       84.35       93.24      9.47 o
  -7   0   1      127.58      124.73      8.24 o
  -6   0   1      308.00      304.47     10.13 o
  -5   0   1      532.06      555.04      7.97 o
  -4   0   1       26.51       23.46      2.49 o
  -3   0   1      941.83      910.76     10.96 o
  -2   0   1      855.93      882.46     11.43 o
  -1   0   1       19.09       26.69      0.86 o
   1   0   1      203.83      166.07      3.17 o
   2   0   1      175.46      159.98      3.79 o
   3   0   1     1762.35     1811.14     20.35 o
   4   0   1        0.65        0.69      1.43 o
   5   0   1       95.41       89.57      4.07 o
   6   0   1        0.72        2.53      2.70 o
   7   0   1       33.42       38.78      7.55 o
  -7   1   1       47.03       44.94      5.22 o
  -6   1   1      151.66      142.82      5.92 o
  -5   1   1        0.54        2.50      2.75 o
  -4   1   1      688.04      675.77      6.89 o
  -3   1   1       28.42       36.97      1.55 o
  -2   1   1      101.07       90.79      1.86 o
  -1   1   1      342.18      396.51      4.43 o
   0   1   1      222.14      219.59      1.83 o
   1   1   1     3752.05     4088.74     22.81 o
   2   1   1      300.23      334.10      3.72 o
   3   1   1       54.69       61.42      2.61 o
   4   1   1       25.39       27.55      3.06 o
   5   1   1      266.04      269.19      6.32 o
   6   1   1       10.47        8.12      3.60 o
   7   1   1       22.39       30.47      7.35 o
  -7   2   1       30.14       33.59      4.97 o
  -6   2   1       83.67       90.51      5.84 o
  -5   2   1       56.57       57.72      3.96 o
  -4   2   1      363.08      362.64      7.14 o
  -3   2   1        0.05       -0.79      1.68 o
  -2   2   1      421.71      424.82      5.62 o
  -1   2   1       25.32       36.58      1.36 o
   0   2   1     3929.52     3947.25     18.38 o
   1   2   1     2514.94     2599.82     25.54 o
   2   2   1      726.53      756.95     11.12 o
   3   2   1       20.25       22.41      1.71 o
   4   2   1      249.79      244.17      5.97 o
   5   2   1       37.73       34.93      3.99 o
   6   2   1       11.33       11.99      5.20 o
  -7   3   1       83.20       82.15      6.22 o
  -6   3   1      581.10      591.79     11.00 o
  -5   3   1       61.08       62.08      3.18 o
  -4   3   1       76.45       64.17      2.03 o
  -3   3   1      193.33      218.49      4.35 o
  -2   3   1      272.55      268.59      6.49 o
  -1   3   1      221.78      251.64      2.45 o
   0   3   1       30.85       32.76      1.62 o
   1   3   1     1327.49     1435.29     14.98 o
   2   3   1      143.61      162.62      3.10 o
   3   3   1      113.19      123.79      2.56 o
   4   3   1       36.70       37.57      2.98 o
   5   3   1       60.50       57.61      6.55 o
   6   3   1        9.31        6.91      4.97 o
  -7   4   1       24.69       23.79      4.21 o
  -6   4   1      132.01      135.11      5.95 o
  -5   4   1      188.64      180.21      4.66 o
  -4   4   1      427.09      405.26      6.02 o
  -3   4   1      116.70      128.95      3.37 o
  -2   4   1     1162.88     1239.57     15.43 o
  -1   4   1        9.19       12.50      1.34 o
   0   4   1     1452.23     1490.55     18.89 o
   1   4   1       11.55       10.28      1.13 o
   2   4   1      426.56      436.64      5.92 o
   3   4   1       49.55       46.44      4.25 o
   4   4   1        3.32        4.69      4.25 o
   5   4   1      118.93      113.53      8.36 o
   6   4   1      125.78      127.72      7.89 o
  -7   5   1      133.86      129.30      7.95 o
  -6   5   1       13.43       12.31      3.83 o
  -5   5   1       25.46       22.16      2.49 o
  -4   5   1       58.30       66.06      3.11 o
  -3   5   1      122.25      122.21      3.27 o
  -2   5   1        0.07        1.03      2.24 o
  -1   5   1      816.33      897.37     16.44 o
   0   5   1       25.31       29.55      2.24 o
   1   5   1       55.93       50.67      1.42 o
   2   5   1      230.86      221.50      5.62 o
   3   5   1       49.65       45.92      5.63 o
   4   5   1      207.48      204.67      9.76 o
   5   5   1       38.76       37.24      6.79 o
   6   5   1       29.60       29.74      6.18 o
  -7   6   1      117.99      121.85      8.04 o
  -6   6   1       40.33       44.10      6.41 o
  -5   6   1      102.96      105.42      3.79 o
  -4   6   1       54.04       55.83      2.87 o
  -3   6   1      256.15      256.57      6.79 o
  -2   6   1      618.00      584.86     11.60 o
  -1   6   1        7.82        5.89      2.07 o
   0   6   1       82.64       75.33      3.56 o
   1   6   1       13.86       12.91      1.21 o
   2   6   1       59.88       59.11      3.39 o
   3   6   1       38.63       35.78      7.54 o
   4   6   1      374.84      370.37     13.03 o
   5   6   1      146.27      147.45      9.87 o
  -7   7   1       24.81       26.46      5.93 o
  -6   7   1        6.81        7.44      5.26 o
  -5   7   1       86.76       91.44      4.57 o
  -4   7   1       45.02       43.31      3.91 o
  -3   7   1      312.72      297.71     10.79 o
  -2   7   1      121.27      116.86      5.85 o
  -1   7   1      187.39      177.32      5.05 o
   0   7   1      172.42      176.00      5.40 o
   1   7   1      131.79      133.69      3.35 o
   2   7   1       51.83       47.30      4.20 o
   3   7   1       10.15       11.04      6.35 o
   4   7   1        0.04       -0.94      6.74 o
   5   7   1        0.03        1.57      5.54 o
  -6   8   1        4.74        4.27      5.05 o
  -5   8   1      151.95      153.06      8.04 o
  -4   8   1      121.35      112.46      8.62 o
  -3   8   1        2.28       -0.02      3.67 o
  -2   8   1       40.63       46.13      4.91 o
  -1   8   1       56.21       57.75      3.75 o
   0   8   1       24.93       23.68      2.63 o
   1   8   1      139.43      138.31      3.24 o
   2   8   1      557.51      555.78     12.96 o
   3   8   1       70.83       76.66     10.37 o
   4   8   1       96.28      106.41      8.88 o
  -6   9   1       90.84       90.35     11.63 o
  -5   9   1       69.34       63.29      6.66 o
  -4   9   1       82.45       87.23      5.85 o
  -3   9   1       28.79       26.82      5.28 o
  -2   9   1       98.31       95.25      6.20 o
  -1   9   1      111.45      114.25      4.18 o
   0   9   1        8.52        5.24      2.31 o
   1   9   1      204.56      206.23      6.78 o
   2   9   1        1.39       -0.18      3.61 o
   3   9   1        2.40        4.30      5.45 o
   4   9   1       22.68       26.60      6.09 o
  -6  10   1        7.68        6.82      4.83 o
  -5  10   1        0.34       -1.74      4.92 o
  -4  10   1       27.65       29.08      4.79 o
  -3  10   1      135.37      136.03      6.50 o
  -2  10   1       46.11       42.00      4.40 o
  -1  10   1      237.49      222.61      5.94 o
   0  10   1      190.49      184.20      4.64 o
   1  10   1       85.49       78.53      5.26 o
   2  10   1        2.00       -0.10      4.35 o
   3  10   1       74.42       72.74      6.83 o
  -5  11   1        8.82        7.86      5.25 o
  -4  11   1        0.41        3.87      4.89 o
  -3  11   1        5.55        6.03      4.42 o
  -2  11   1       38.12       34.72      4.68 o
  -1  11   1      353.96      348.08     10.75 o
   0  11   1        4.40        1.88      3.93 o
   1  11   1        1.20        1.66      3.37 o
   2  11   1        0.44       -0.71      4.82 o
   3  11   1      108.79      117.28      9.79 o
  -4  12   1        1.71        2.23      5.02 o
  -3  12   1       64.74       61.50      5.68 o
  -2  12   1       11.44        9.47      4.36 o
  -1  12   1       43.30       44.89      6.67 o
   0  12   1       20.57       19.22      4.69 o
   1  12   1      188.75      189.44      8.15 o
   2  12   1        0.81        3.33      7.24 o
  -3  13   1       34.78       30.13      5.71 o
  -2  13   1       13.51       13.23      4.73 o
  -1  13   1        4.99       -0.32      6.06 o
   0  13   1       42.64       46.15      7.08 o
  -1 -14   2        4.30        8.48      6.41 o
   0 -14   2       41.34       39.17      7.07 o
   1 -14   2       57.08       63.80      8.06 o
   2 -14   2      212.89      241.73      9.43 o
   3 -14   2       14.74       17.70      6.39 o
  -2 -13   2       65.40       63.67      8.99 o
  -1 -13   2      172.80      169.34      9.65 o
   0 -13   2       21.95       22.47      6.47 o
   1 -13   2       43.06       43.25      5.43 o
   2 -13   2      244.30      249.76     10.90 o
   3 -13   2       21.74       16.35      6.49 o
   4 -13   2       52.76       53.52      7.73 o
  -3 -12   2       85.03       86.13      9.38 o
  -2 -12   2        3.08        2.31      4.09 o
  -1 -12   2       61.65       67.82      5.38 o
   0 -12   2       22.71       23.50      4.43 o
   1 -12   2       62.89       69.19      5.46 o
   2 -12   2        1.59        2.78      3.22 o
   3 -12   2        0.31       -0.20      5.68 o
   4 -12   2       26.28       31.57      6.30 o
   5 -12   2      110.26      103.75      9.93 o
  -4 -11   2       93.13       92.39     10.32 o
  -3 -11   2      233.88      240.69     12.40 o
  -2 -11   2        3.19        3.24      3.99 o
  -1 -11   2       27.67       26.66      3.33 o
   0 -11   2      310.61      287.08      6.51 o
   1 -11   2        6.33        7.31      4.80 o
   2 -11   2       83.81       82.56      5.68 o
   3 -11   2      110.38      124.66      7.62 o
   4 -11   2        0.23       -0.17      4.45 o
   5 -11   2       38.55       32.87      5.39 o
  -4 -10   2       17.96       10.76     10.27 o
  -3 -10   2        0.29        0.82      8.72 o
  -2 -10   2       19.20       17.44      3.92 o
  -1 -10   2      186.42      180.69      5.32 o
   0 -10   2       24.65       21.29      2.90 o
   1 -10   2       88.54       84.02      6.22 o
   2 -10   2       10.05        4.94      2.65 o
   3 -10   2      507.51      487.86     11.47 o
   4 -10   2       21.06       21.54      4.37 o
   5 -10   2      144.30      135.07      7.18 o
   6 -10   2        0.78       -0.25      6.17 o
  -5  -9   2      119.93      147.57     17.67 o
  -4  -9   2       73.52       69.81     12.74 o
  -3  -9   2      106.74      108.72      8.20 o
  -2  -9   2      190.92      193.08      4.91 o
  -1  -9   2       44.51       40.21      3.18 o
   0  -9   2       12.93       10.29      2.53 o
   1  -9   2      312.26      299.87      8.59 o
   2  -9   2      194.72      190.09      4.38 o
   3  -9   2        0.11       -1.58      1.67 o
   4  -9   2       77.65       79.06      7.29 o
   5  -9   2      100.94      102.37      6.33 o
   6  -9   2      214.19      219.66     11.95 o
  -5  -8   2       50.16       54.07      7.45 o
  -4  -8   2        5.66        4.87      4.18 o
  -3  -8   2      300.10      288.87     11.47 o
  -2  -8   2      413.97      407.77      6.41 o
  -1  -8   2      169.58      170.67      5.01 o
   0  -8   2      112.75      114.67      3.82 o
   1  -8   2      210.09      197.68      5.88 o
   2  -8   2      266.70      276.65      4.77 o
   3  -8   2      463.63      453.56      6.00 o
   4  -8   2        4.44        5.05      3.26 o
   5  -8   2       59.31       63.00      5.01 o
   6  -8   2       15.66       10.37      5.90 o
  -5  -7   2      111.38      112.11     15.36 o
  -4  -7   2        2.21        1.04      4.05 o
  -3  -7   2        0.05        0.14      4.05 o
  -2  -7   2      332.07      326.30      5.99 o
  -1  -7   2      239.52      226.08      4.68 o
   0  -7   2      225.71      239.14      4.65 o
   1  -7   2       17.52       11.16      2.15 o
   2  -7   2      475.83      480.14     11.25 o
   3  -7   2     1028.54     1040.10     22.14 o
   4  -7   2      133.01      118.72      3.91 o
   5  -7   2      183.94      195.39      5.59 o
   6  -7   2        0.20        1.54      3.60 o
   7  -7   2      102.81      107.22      9.13 o
  -6  -6   2      135.77      130.70     16.34 o
  -5  -6   2       20.43       21.22      5.95 o
  -4  -6   2      557.66      555.01     11.65 o
  -3  -6   2      111.81      110.38      4.55 o
  -2  -6   2       34.58       33.74      3.15 o
  -1  -6   2       39.34       35.02      2.37 o
   0  -6   2      425.40      526.90      6.75 o
   1  -6   2      128.03      153.14      3.91 o
   2  -6   2     1079.47     1037.62      7.26 o
   3  -6   2      333.40      310.69      7.11 o
   4  -6   2       88.37       85.05      3.97 o
   5  -6   2      239.72      218.18      5.95 o
   6  -6   2        0.84       -0.70      2.96 o
   7  -6   2        4.52        1.61      5.77 o
  -6  -5   2       28.64       30.67     10.54 o
  -5  -5   2       61.72       65.70      6.68 o
  -4  -5   2      506.88      508.99     12.03 o
  -3  -5   2      336.12      334.71      7.98 o
  -2  -5   2      205.70      193.59      5.42 o
  -1  -5   2        5.38        6.43      1.56 o
   0  -5   2       41.98       43.05      1.71 o
   1  -5   2     1843.92     2004.22     23.22 o
   2  -5   2      394.44      383.01      4.61 o
   3  -5   2      294.59      283.74      4.53 o
   4  -5   2       34.57       29.17      1.72 o
   5  -5   2       55.25       53.21      2.75 o
   6  -5   2        6.36        8.56      3.06 o
   7  -5   2       34.56       36.94      5.18 o
  -6  -4   2      268.08      290.58     12.43 o
  -5  -4   2        7.30        4.69      6.07 o
  -4  -4   2       87.83       94.38      4.10 o
  -3  -4   2      143.98      142.09      4.60 o
  -2  -4   2      125.37      127.33      2.40 o
  -1  -4   2      291.22      280.55      4.45 o
   0  -4   2     4684.72     4939.20     29.42 o
   1  -4   2      108.91      120.36      2.01 o
   2  -4   2      101.31      110.99      2.31 o
   3  -4   2       32.82       34.62      2.00 o
   4  -4   2       85.43       80.75      2.74 o
   5  -4   2       24.08       28.78      2.79 o
   6  -4   2        6.34        8.32      4.06 o
   7  -4   2      190.13      182.83      7.95 o
  -7  -3   2       86.05       83.03     14.82 o
  -6  -3   2      344.36      346.77     13.08 o
  -5  -3   2       15.74       14.63      4.65 o
  -4  -3   2       13.40       11.15      3.11 o
  -3  -3   2      644.84      671.10     11.61 o
  -2  -3   2      104.27       99.99      1.85 o
  -1  -3   2      492.65      483.57      4.74 o
   0  -3   2      907.57     1026.27     11.84 o
   1  -3   2      590.19      621.57      6.50 o
   2  -3   2        9.79       26.59      1.46 o
   3  -3   2       77.94       81.10      3.13 o
   4  -3   2      145.98      167.54      4.47 o
   5  -3   2       89.15       92.53      4.10 o
   6  -3   2      429.41      447.46     10.92 o
   7  -3   2      320.33      318.03     10.80 o
  -7  -2   2       68.70       56.51      7.66 o
  -6  -2   2        9.44        8.36      5.07 o
  -5  -2   2      422.18      419.68     12.28 o
  -4  -2   2       25.91       21.33      3.22 o
  -3  -2   2      223.42      204.76      3.44 o
  -2  -2   2      868.92      885.77     15.28 o
  -1  -2   2     2351.01     2370.08     10.05 o
   0  -2   2        2.68        1.09      0.76 o
   1  -2   2       45.39       42.50      1.27 o
   2  -2   2      300.61      324.08      7.46 o
   3  -2   2       26.14       27.00      1.84 o
   4  -2   2       55.10       53.48      2.68 o
   5  -2   2        2.85        2.30      2.80 o
   6  -2   2       76.31       71.41      4.99 o
   7  -2   2       44.13       45.96      7.99 o
  -7  -1   2       17.67       14.60      4.78 o
  -6  -1   2      120.43      129.65      7.00 o
  -5  -1   2      519.60      520.19      9.20 o
  -4  -1   2      124.77      127.83      3.53 o
  -3  -1   2       58.28       66.07      2.04 o
  -2  -1   2      104.75      105.87      1.85 o
  -1  -1   2     1500.40     1452.79     14.08 o
   0  -1   2      418.40      386.24      5.79 o
   1  -1   2     3592.66     3780.18     26.59 o
   2  -1   2      788.30      825.62     19.60 o
   3  -1   2      372.79      369.28     10.88 o
   4  -1   2      505.49      490.67     11.20 o
   5  -1   2       81.45       75.93      4.60 o
   6  -1   2       55.55       58.04      3.97 o
   7  -1   2        7.48       11.07      6.61 o
  -7   0   2       91.79      111.51      9.24 o
  -6   0   2       10.03        9.28      3.27 o
  -5   0   2       47.23       40.40      3.35 o
  -4   0   2       81.38       77.04      3.13 o
  -3   0   2      793.66      813.35     10.66 o
  -2   0   2       60.98       70.29      1.74 o
  -1   0   2        5.42        8.54      1.04 o
   0   0   2       45.34       44.74      1.03 o
   1   0   2      564.68      665.76      9.55 o
   2   0   2       49.61       56.79      1.86 o
   3   0   2       50.79       45.42      1.98 o
   4   0   2       49.07       51.86      2.53 o
   5   0   2       51.07       45.88      3.24 o
   6   0   2      106.66      117.31      5.95 o
   7   0   2        1.27        1.54      6.37 o
  -7   1   2      177.77      177.73      8.46 o
  -6   1   2       59.79       55.15      5.05 o
  -5   1   2       11.59        9.38      2.93 o
  -4   1   2       42.64       41.07      2.85 o
  -3   1   2      144.25      152.41      3.26 o
  -2   1   2      119.22      111.89      2.02 o
  -1   1   2     3294.98     3429.59     24.08 o
   0   1   2     1158.74     1177.25      5.01 o
   1   1   2     4536.41     4389.18     28.17 o
   2   1   2      477.93      476.10      4.35 o
   3   1   2       22.57       19.29      2.09 o
   4   1   2      188.82      191.09      4.48 o
   5   1   2       59.52       61.30      3.44 o
   6   1   2       84.90       73.74      7.35 o
  -7   2   2       33.69       37.96      5.15 o
  -6   2   2        0.34       -1.03      3.25 o
  -5   2   2      120.29      127.56      5.35 o
  -4   2   2       74.08       69.69      2.21 o
  -3   2   2      270.33      236.90      2.44 o
  -2   2   2       37.03       27.92      1.73 o
  -1   2   2      560.78      569.81      9.73 o
   0   2   2      969.14     1023.38      5.89 o
   1   2   2      160.15      167.19      1.80 o
   2   2   2        0.81        1.62      1.23 o
   3   2   2      233.96      240.34      4.36 o
   4   2   2       56.81       55.26      2.35 o
   5   2   2      191.57      188.16      6.46 o
   6   2   2       90.18       82.23      8.18 o
  -7   3   2       10.64       14.89      4.86 o
  -6   3   2       29.97       28.55      4.20 o
  -5   3   2        0.24       -0.16      1.37 o
  -4   3   2        2.34        1.53      0.75 o
  -3   3   2      741.60      724.60      8.49 o
  -2   3   2      190.01      223.32      3.78 o
  -1   3   2      896.09      956.35      7.56 o
   0   3   2      199.09      194.46      2.55 o
   1   3   2     1370.28     1376.28     16.84 o
   2   3   2      436.19      429.19      7.40 o
   3   3   2      285.30      283.42      6.62 o
   4   3   2       68.79       71.49      6.23 o
   5   3   2       46.53       48.13      9.22 o
   6   3   2       19.65       26.09      6.32 o
  -7   4   2        5.35        2.23      3.93 o
  -6   4   2      131.05      139.50      6.55 o
  -5   4   2      634.77      617.42      7.17 o
  -4   4   2        0.89        2.55      1.57 o
  -3   4   2      245.73      228.94      5.01 o
  -2   4   2      126.97      154.22      2.23 o
  -1   4   2      203.71      212.01      4.57 o
   0   4   2      733.72      730.11     10.61 o
   1   4   2      639.17      651.12      7.18 o
   2   4   2        0.01       -0.65      1.60 o
   3   4   2      677.30      689.82     10.52 o
   4   4   2       11.82       10.99      4.89 o
   5   4   2       91.34       92.43      8.34 o
   6   4   2        6.32        7.93      6.31 o
  -7   5   2        9.46       11.12      5.46 o
  -6   5   2       57.97       52.23      4.55 o
  -5   5   2      119.45      122.65      3.60 o
  -4   5   2      178.47      146.42      4.85 o
  -3   5   2       28.10       29.62      3.80 o
  -2   5   2       87.43       82.46      2.01 o
  -1   5   2     1077.35     1064.90      8.21 o
   0   5   2      172.91      188.73      3.57 o
   1   5   2      443.09      429.94      6.47 o
   2   5   2        2.04        0.54      1.58 o
   3   5   2       24.42       27.67      2.03 o
   4   5   2       45.51       44.73      6.58 o
   5   5   2      128.84      134.01      9.56 o
  -7   6   2      250.60      261.44     11.20 o
  -6   6   2       24.32       30.21      5.37 o
  -5   6   2       92.99       69.24      4.27 o
  -4   6   2       45.82       37.89      4.66 o
  -3   6   2       22.00       19.81      2.51 o
  -2   6   2     1088.24     1096.21      6.61 o
  -1   6   2      386.48      399.10      5.88 o
   0   6   2      110.97      114.18      3.39 o
   1   6   2      902.90      919.04      8.66 o
   2   6   2      231.30      239.56      5.35 o
   3   6   2      123.82      130.16      7.88 o
   4   6   2      128.14      125.52      9.85 o
   5   6   2       66.16       54.10      7.63 o
  -6   7   2      107.12      119.56      8.09 o
  -5   7   2       34.83       30.22      5.29 o
  -4   7   2       21.83       24.09      4.79 o
  -3   7   2      200.80      201.79      6.35 o
  -2   7   2        3.11        3.35      1.09 o
  -1   7   2      169.50      156.53      4.24 o
   0   7   2      162.48      172.87      4.57 o
   1   7   2      154.23      164.21      3.83 o
   2   7   2      628.25      634.82     11.58 o
   3   7   2       77.04       78.53      7.22 o
   4   7   2       62.47       66.08      7.47 o
   5   7   2       75.62       91.01      7.43 o
  -6   8   2       10.83       15.65      5.38 o
  -5   8   2       14.48       11.40      5.43 o
  -4   8   2      588.31      598.64     11.48 o
  -3   8   2       42.50       39.54      4.28 o
  -2   8   2      422.04      400.15      6.65 o
  -1   8   2       35.49       34.09      2.93 o
   0   8   2      545.85      535.44      7.56 o
   1   8   2       12.64       11.47      2.13 o
   2   8   2       65.95       63.98      4.76 o
   3   8   2       17.15       19.39      6.62 o
   4   8   2       62.17       69.44      8.19 o
  -6   9   2       10.30        5.38      4.80 o
  -5   9   2        5.05        6.02      4.72 o
  -4   9   2        4.80        3.52      4.24 o
  -3   9   2       31.94       24.42      4.09 o
  -2   9   2      143.09      141.20      5.26 o
  -1   9   2      871.21      859.12     10.80 o
   0   9   2      249.57      257.39      5.83 o
   1   9   2       72.53       67.84      4.87 o
   2   9   2        1.45        0.22      5.63 o
   3   9   2       19.18       15.45      6.73 o
   4   9   2       21.23       26.41      7.49 o
  -5  10   2       18.24       14.63      5.07 o
  -4  10   2       71.12       79.71      6.15 o
  -3  10   2      104.23       97.33      5.95 o
  -2  10   2       36.72       45.89      4.62 o
  -1  10   2       14.29       10.32      2.96 o
   0  10   2        3.34        1.25      3.80 o
   1  10   2       23.14       24.72      4.37 o
   2  10   2      125.53      130.34      9.62 o
   3  10   2        5.45        7.81      6.75 o
  -5  11   2       73.65       73.13      6.71 o
  -4  11   2        7.25        7.75      4.79 o
  -3  11   2      293.80      311.45      9.60 o
  -2  11   2       26.81       26.02      4.69 o
  -1  11   2      161.58      156.93      5.65 o
   0  11   2        9.27        8.54      4.01 o
   1  11   2       15.28       17.74      5.52 o
   2  11   2       66.56       69.06      8.17 o
  -4  12   2       21.99       21.99      5.49 o
  -3  12   2        2.21        3.26      4.50 o
  -2  12   2       64.94       63.25      5.85 o
  -1  12   2      111.27      100.50      8.62 o
   0  12   2       75.61       75.32      5.97 o
   1  12   2      134.44      149.61      9.14 o
  -2  13   2        1.87       -1.86      6.34 o
  -1  13   2      144.43      129.77     11.00 o
   1 -15   3       10.91       10.04      6.39 o
  -1 -14   3      116.34      126.01      9.22 o
   0 -14   3        2.72        0.95      6.32 o
   1 -14   3        2.29       -0.71      4.09 o
   2 -14   3      108.81      124.47      7.51 o
   3 -14   3        6.43        7.05      6.49 o
  -2 -13   3       19.41       13.76      6.01 o
  -1 -13   3       89.04       86.08      7.81 o
   0 -13   3       19.62       19.56      4.71 o
   1 -13   3       71.03       80.12      6.18 o
   2 -13   3       53.38       56.49      5.79 o
   3 -13   3      326.05      338.40     13.32 o
   4 -13   3        3.37        4.34      6.06 o
  -3 -12   3       86.48       78.40      9.44 o
  -2 -12   3       21.24       23.08      4.75 o
  -1 -12   3       27.19       21.13      4.24 o
   0 -12   3       70.37       54.68      4.97 o
   1 -12   3       38.90       37.89      5.10 o
   2 -12   3       83.74       84.71      5.12 o
   3 -12   3      182.62      193.41      7.81 o
   4 -12   3        5.00        4.59      4.69 o
   5 -12   3        0.08        1.63      4.98 o
  -4 -11   3      113.03      115.65     14.92 o
  -3 -11   3       50.10       56.26     10.86 o
  -2 -11   3       59.40       51.29      4.89 o
  -1 -11   3       17.77       16.56      3.16 o
   0 -11   3      330.75      331.40      6.81 o
   1 -11   3       22.32       24.24      4.39 o
   2 -11   3      155.24      153.11      5.27 o
   3 -11   3       89.18       79.48      6.17 o
   4 -11   3        9.57       10.36      4.31 o
   5 -11   3       32.26       41.09      7.51 o
   6 -11   3      175.46      162.91     11.22 o
  -4 -10   3      120.65      119.99     14.25 o
  -3 -10   3      359.68      340.56     18.74 o
  -2 -10   3      140.54      139.68      5.18 o
  -1 -10   3       35.90       32.18      3.38 o
   0 -10   3        1.67        3.67      2.43 o
   1 -10   3        1.21       -1.39      3.74 o
   2 -10   3        5.28        6.26      2.67 o
   3 -10   3       15.20       14.56      2.56 o
   4 -10   3      149.36      135.68      7.07 o
   5 -10   3       60.62       64.53      5.84 o
   6 -10   3       62.36       73.05      8.91 o
  -5  -9   3       15.73        2.12     10.93 o
  -4  -9   3       14.15       14.64      5.88 o
  -3  -9   3      240.89      222.18     15.26 o
  -2  -9   3      232.65      229.04      5.95 o
  -1  -9   3        0.88        2.70      2.70 o
   0  -9   3      106.33      114.82      4.65 o
   1  -9   3      102.38       87.58      4.91 o
   2  -9   3       69.56       74.46      3.22 o
   3  -9   3       19.75       18.89      2.47 o
   4  -9   3      811.46      819.42     14.82 o
   5  -9   3        2.78        1.04      3.86 o
   6  -9   3       23.87       21.86      4.55 o
  -5  -8   3      187.01      180.53     17.91 o
  -4  -8   3        1.99        7.05      4.63 o
  -3  -8   3       70.53       66.37      9.82 o
  -2  -8   3       72.08       64.31      3.72 o
  -1  -8   3       53.52       52.55      3.49 o
   0  -8   3       58.94       49.05      3.02 o
   1  -8   3      234.84      225.00      5.08 o
   2  -8   3      261.37      273.44      4.88 o
   3  -8   3        3.47        4.35      1.87 o
   4  -8   3       17.80       17.13      2.07 o
   5  -8   3       40.82       42.52      4.51 o
   6  -8   3       19.89       26.36      4.61 o
  -6  -7   3       51.08       50.77     12.17 o
  -5  -7   3       80.20       79.45     13.10 o
  -4  -7   3      136.08      137.55      7.97 o
  -3  -7   3       14.23       13.42      3.64 o
  -2  -7   3       39.17       35.11      2.56 o
  -1  -7   3        7.81        8.84      2.63 o
   0  -7   3      262.37      241.53      4.35 o
   1  -7   3      219.83      238.91      4.54 o
   2  -7   3     1013.15     1004.90     12.17 o
   3  -7   3        8.59        8.24      3.09 o
   4  -7   3       15.25       16.33      3.38 o
   5  -7   3       55.91       50.17      3.65 o
   6  -7   3      341.13      346.03     11.90 o
   7  -7   3        6.21        3.97      9.21 o
  -6  -6   3       15.57       25.06     12.08 o
  -5  -6   3        2.30        0.22      4.65 o
  -4  -6   3       59.01       50.54      5.54 o
  -3  -6   3       45.98       43.80      2.43 o
  -2  -6   3        5.47        3.66      1.66 o
  -1  -6   3      737.69      710.78      9.96 o
   0  -6   3      176.08      150.34      3.17 o
   1  -6   3        5.29        5.28      1.52 o
   2  -6   3       15.60       12.83      1.48 o
   3  -6   3       92.76       90.93      4.43 o
   4  -6   3      173.83      179.40      4.46 o
   5  -6   3       95.19       82.03      5.04 o
   6  -6   3       65.57       67.87      4.40 o
   7  -6   3        0.12       -0.42      8.86 o
  -6  -5   3       12.89       18.39     10.33 o
  -5  -5   3       48.45       49.20      9.32 o
  -4  -5   3        1.00        0.99      3.87 o
  -3  -5   3       24.24       22.35      2.25 o
  -2  -5   3      470.09      490.10      6.01 o
  -1  -5   3      259.37      252.10      3.67 o
   0  -5   3      806.56      820.85      7.46 o
   1  -5   3       47.56       31.35      1.53 o
   2  -5   3       44.67       53.54      1.97 o
   3  -5   3     1091.22     1068.00     11.44 o
   4  -5   3      914.39      958.30      9.40 o
   5  -5   3      163.35      169.94      5.00 o
   6  -5   3      269.31      285.89     10.35 o
   7  -5   3       78.72       91.30      7.87 o
  -6  -4   3       31.00       24.75     10.83 o
  -5  -4   3        6.93        4.43      4.23 o
  -4  -4   3        7.36        4.69      3.47 o
  -3  -4   3     1219.24     1251.01     16.18 o
  -2  -4   3      101.74      109.97      2.75 o
  -1  -4   3       87.24       87.63      2.23 o
   0  -4   3        2.86        2.61      1.31 o
   1  -4   3        7.14        5.56      1.28 o
   2  -4   3      269.79      279.36      6.12 o
   3  -4   3      659.95      658.96     11.22 o
   4  -4   3        0.08       -0.66      1.58 o
   5  -4   3       63.34       64.22      3.54 o
   6  -4   3        0.06       -0.18      5.25 o
   7  -4   3      135.54      140.15      7.89 o
  -7  -3   3       63.00       42.37     12.94 o
  -6  -3   3        0.44        0.98      4.79 o
  -5  -3   3       84.74       83.29      6.42 o
  -4  -3   3       31.57       30.23      4.19 o
  -3  -3   3      152.51      149.60      3.05 o
  -2  -3   3       85.27       92.66      2.05 o
  -1  -3   3      888.26      897.99      6.08 o
   0  -3   3      549.79      602.41      5.62 o
   1  -3   3     6658.96     6724.24     61.90 o
   2  -3   3     1066.51     1149.81     18.37 o
   3  -3   3      657.15      672.17     13.77 o
   4  -3   3      270.72      256.82      4.67 o
   5  -3   3      253.89      256.81     10.47 o
   6  -3   3      118.40      117.37      5.89 o
   7  -3   3       61.07       70.22      6.25 o
  -7  -2   3        2.17        3.85      6.78 o
  -6  -2   3      101.46      114.15      8.29 o
  -5  -2   3      724.45      741.82     12.03 o
  -4  -2   3      145.55      141.44      4.12 o
  -3  -2   3        9.14        9.97      1.48 o
  -2  -2   3      656.76      697.94      9.39 o
  -1  -2   3       71.87       74.32      1.47 o
   0  -2   3        0.03        1.13      0.91 o
   1  -2   3     1028.71     1013.79      9.72 o
   2  -2   3      880.61      903.12     11.46 o
   3  -2   3      172.83      185.53      4.40 o
   4  -2   3      449.58      454.27      5.98 o
   5  -2   3      543.93      551.55     16.99 o
   6  -2   3        0.60        2.26      2.79 o
   7  -2   3       81.19       85.31     13.75 o
  -7  -1   3        2.16        4.87      6.26 o
  -6  -1   3      124.30      110.37     12.17 o
  -5  -1   3       19.80       18.74      2.74 o
  -4  -1   3      329.64      334.79      6.44 o
  -3  -1   3      148.60      159.11      2.63 o
  -2  -1   3      570.62      589.85      5.18 o
  -1  -1   3     5095.91     5114.87     30.10 o
   0  -1   3      241.61      238.83      2.57 o
   1  -1   3     1640.23     1689.31      7.47 o
   2  -1   3       13.98        8.57      1.23 o
   3  -1   3      171.85      158.33      3.15 o
   4  -1   3     1419.69     1482.66     23.11 o
   5  -1   3      106.38      117.44      7.53 o
   6  -1   3       13.36        9.93      3.61 o
   7  -1   3      131.06      139.71     15.57 o
  -7   0   3       24.76       21.67      6.42 o
  -6   0   3      105.45      113.78      8.35 o
  -5   0   3      255.82      243.57      6.61 o
  -4   0   3      173.64      175.33      4.83 o
  -3   0   3       11.34       13.96      1.15 o
  -2   0   3      209.24      198.84      3.22 o
  -1   0   3       62.84       61.55      1.47 o
   0   0   3     6461.78     6492.40     32.01 o
   1   0   3       16.50       18.49      1.24 o
   2   0   3     3119.05     3284.57     17.47 o
   3   0   3      129.46      133.98      2.84 o
   4   0   3       19.87       20.74      1.91 o
   5   0   3        5.79        5.12      2.21 o
   6   0   3       66.55       67.55      8.22 o
  -7   1   3      111.22      117.15      9.30 o
  -6   1   3       29.99       32.95      3.17 o
  -5   1   3       65.72       56.91      3.27 o
  -4   1   3      284.15      287.72      4.81 o
  -3   1   3      440.86      471.16      6.17 o
  -2   1   3       41.67       41.76      1.69 o
  -1   1   3        7.19        3.99      1.33 o
   0   1   3      789.98      804.85      7.43 o
   1   1   3      690.71      748.11     11.09 o
   2   1   3     2903.64     2852.64     14.53 o
   3   1   3       75.76       66.47      1.70 o
   4   1   3        3.37        4.58      1.67 o
   5   1   3       30.71       26.70      3.75 o
   6   1   3       95.39       92.33      8.48 o
  -7   2   3       59.85       57.01      5.81 o
  -6   2   3       55.64       53.75      4.70 o
  -5   2   3       11.32       10.91      2.29 o
  -4   2   3      186.61      183.30      3.38 o
  -3   2   3      222.69      242.00      2.98 o
  -2   2   3     1925.89     2045.22     24.41 o
  -1   2   3     1027.79     1049.54      9.45 o
   0   2   3     1589.22     1636.86     12.66 o
   1   2   3       70.22       87.16      1.90 o
   2   2   3      482.37      535.65      8.67 o
   3   2   3       80.43       88.51      1.52 o
   4   2   3      352.56      354.58      5.87 o
   5   2   3       25.44       25.07      5.76 o
   6   2   3       72.14       75.44      8.21 o
  -7   3   3        9.75        8.89      4.21 o
  -6   3   3       96.10      100.99      5.57 o
  -5   3   3       48.13       47.57      2.08 o
  -4   3   3        0.43        2.93      2.59 o
  -3   3   3      285.45      280.14      4.51 o
  -2   3   3      150.83      142.36      2.39 o
  -1   3   3       84.08       84.26      2.79 o
   0   3   3      755.06      721.99      9.47 o
   1   3   3      168.75      212.02      2.91 o
   2   3   3       10.94       12.81      1.27 o
   3   3   3       43.30       38.78      2.00 o
   4   3   3      439.84      423.60     13.14 o
   5   3   3       11.24        8.64      5.32 o
   6   3   3       69.45       72.99     12.99 o
  -7   4   3      109.06      110.50      8.13 o
  -6   4   3        5.79       10.34      3.74 o
  -5   4   3       67.80       78.00      5.35 o
  -4   4   3       75.59       73.15      4.18 o
  -3   4   3      472.07      491.16     11.69 o
  -2   4   3      175.97      167.14      2.91 o
  -1   4   3       42.59       41.96      2.31 o
   0   4   3       22.68       25.57      2.10 o
   1   4   3      191.94      193.87      3.37 o
   2   4   3      626.98      653.89      9.17 o
   3   4   3      299.84      293.77      4.13 o
   4   4   3       12.16       13.32      5.56 o
   5   4   3       59.03       49.77      7.32 o
   6   4   3       16.01       17.29      6.39 o
  -7   5   3       73.66       81.40      7.47 o
  -6   5   3        1.25        0.48      3.64 o
  -5   5   3       32.15       30.77      3.65 o
  -4   5   3      197.71      186.92     10.12 o
  -3   5   3       17.12        9.55      2.34 o
  -2   5   3       85.11       89.48      2.15 o
  -1   5   3      156.50      152.27      3.82 o
   0   5   3       41.49       40.64      2.59 o
   1   5   3      698.40      718.54     12.94 o
   2   5   3      286.48      283.89      5.17 o
   3   5   3       28.22       28.30      2.76 o
   4   5   3        3.91        7.01      4.15 o
   5   5   3       20.88       15.65      4.96 o
  -7   6   3        0.26        1.27      5.70 o
  -6   6   3        9.81        5.78      4.88 o
  -5   6   3      635.57      601.42     13.88 o
  -4   6   3      156.56      136.19      5.75 o
  -3   6   3      297.38      274.06      2.51 o
  -2   6   3       11.20       10.72      1.72 o
  -1   6   3      439.19      438.84      8.12 o
   0   6   3        5.25        6.59      2.01 o
   1   6   3      596.94      617.61      9.21 o
   2   6   3        7.04        6.06      1.82 o
   3   6   3       36.39       35.03      5.71 o
   4   6   3        7.86        7.46      4.31 o
   5   6   3        0.17       -3.07      6.94 o
  -6   7   3       34.57       40.77      6.31 o
  -5   7   3       37.45       29.09      5.48 o
  -4   7   3      206.90      185.61      6.99 o
  -3   7   3      632.86      630.43     10.80 o
  -2   7   3        4.44        3.62      1.59 o
  -1   7   3      312.32      303.56      5.85 o
   0   7   3       14.86       15.52      2.25 o
   1   7   3       69.98       66.33      2.68 o
   2   7   3       14.80        9.98      2.65 o
   3   7   3      174.44      172.23      9.50 o
   4   7   3        0.02        4.77      5.86 o
  -6   8   3       10.73       10.84      4.85 o
  -5   8   3       78.93       86.73      6.12 o
  -4   8   3      312.24      304.29      9.01 o
  -3   8   3      103.93       99.51      5.42 o
  -2   8   3       78.84       73.26      3.68 o
  -1   8   3      217.88      222.38      5.54 o
   0   8   3        7.62        7.31      3.20 o
   1   8   3      126.55      132.32      5.61 o
   2   8   3       72.46       68.93      5.45 o
   3   8   3      191.57      196.88     10.48 o
   4   8   3        6.84        5.58      6.64 o
  -6   9   3      396.71      433.78     12.57 o
  -5   9   3      115.16      104.12      7.11 o
  -4   9   3       10.57       13.64      4.41 o
  -3   9   3        1.83        3.13      3.91 o
  -2   9   3       10.99        9.48      2.64 o
  -1   9   3        9.83       10.93      2.92 o
   0   9   3        6.07        7.89      3.59 o
   1   9   3      267.87      265.48      7.71 o
   2   9   3      122.45      117.87      9.11 o
   3   9   3        9.67        9.18      5.77 o
  -5  10   3        1.71        3.05      5.10 o
  -4  10   3       57.23       62.21      6.14 o
  -3  10   3       50.74       57.52      5.53 o
  -2  10   3      169.13      177.07      5.73 o
  -1  10   3       82.17       73.23      4.19 o
   0  10   3      730.46      752.55     12.84 o
   1  10   3       76.61       83.18      6.78 o
   2  10   3        1.46        2.28      5.98 o
   3  10   3        2.43        3.53      6.98 o
  -4  11   3       54.76       67.88      6.33 o
  -3  11   3        0.00        0.99      4.63 o
  -2  11   3       82.33       87.33      6.09 o
  -1  11   3       18.98       16.83      4.36 o
   0  11   3      138.23      146.24      7.04 o
   1  11   3       73.48       76.18      7.24 o
   2  11   3        9.66        8.69      6.47 o
  -3  12   3        6.58        2.20      4.81 o
  -2  12   3      304.05      311.69     12.25 o
  -1  12   3        2.26        3.37      5.51 o
   0  12   3      118.11      114.43      8.42 o
   0 -15   4      185.86      234.60     11.67 o
   1 -15   4        0.07       -1.61      5.36 o
   2 -15   4       62.92       67.91      6.82 o
  -1 -14   4        0.75        3.35      6.33 o
   0 -14   4        2.76        6.11      6.25 o
   1 -14   4        0.03       -0.55      3.98 o
   2 -14   4      103.96      100.89      6.97 o
   3 -14   4      129.83      132.88      8.25 o
   4 -14   4       26.61       27.62      6.87 o
  -2 -13   4      141.98      146.86      8.97 o
  -1 -13   4        7.92        9.09      5.62 o
   0 -13   4       46.26       49.45      5.40 o
   1 -13   4       59.50       64.72      4.88 o
   2 -13   4       22.97       17.72      4.98 o
   3 -13   4        6.67        5.82      4.28 o
   4 -13   4        6.34        8.83      4.52 o
  -3 -12   4        1.12        4.12      6.81 o
  -2 -12   4        4.57        6.09      4.12 o
  -1 -12   4       47.11       51.43      4.10 o
   0 -12   4      126.02      123.52      6.21 o
   1 -12   4      293.35      294.86      7.52 o
   2 -12   4       43.20       43.26      3.55 o
   3 -12   4        2.55        0.16      4.22 o
   4 -12   4      260.43      252.35      9.99 o
   5 -12   4        2.13        7.16      4.87 o
  -4 -11   4       46.84       48.21     12.46 o
  -3 -11   4       28.12       34.92     10.15 o
  -2 -11   4        5.68        4.58      4.32 o
  -1 -11   4      331.05      338.90      7.23 o
   0 -11   4        7.59        8.99      2.84 o
   1 -11   4      113.48      102.45      4.69 o
   2 -11   4       16.70       16.69      3.06 o
   3 -11   4      482.13      490.62     12.06 o
   4 -11   4        0.24       -1.74      4.27 o
   5 -11   4      331.59      339.54     14.03 o
  -4 -10   4       50.07       69.25     11.57 o
  -3 -10   4      184.95      183.71     14.76 o
  -2 -10   4        1.15        0.23      2.97 o
  -1 -10   4      387.83      372.93      9.50 o
   0 -10   4       19.38       18.96      2.80 o
   1 -10   4      107.69      109.00      4.22 o
   2 -10   4       68.69       59.80      4.07 o
   3 -10   4       38.12       38.89      3.28 o
   4 -10   4        0.30        3.56      3.76 o
   5 -10   4      212.24      232.83      8.87 o
   6 -10   4       40.09       33.81      8.25 o
  -5  -9   4       26.07       19.76     12.72 o
  -4  -9   4       96.05       86.40     12.95 o
  -3  -9   4      291.58      302.01     17.35 o
  -2  -9   4      198.76      197.92      5.78 o
  -1  -9   4       17.23       18.08      3.07 o
   0  -9   4       41.78       45.23      2.98 o
   1  -9   4      731.07      730.43      8.47 o
   2  -9   4      419.06      407.97      7.62 o
   3  -9   4      894.67      866.76     10.29 o
   4  -9   4        5.04        3.83      3.77 o
   5  -9   4      103.95       90.49      5.95 o
   6  -9   4      137.49      133.84      9.88 o
  -5  -8   4       15.66       20.49     11.79 o
  -4  -8   4       76.07       91.34      7.03 o
  -3  -8   4       37.73       33.99      8.78 o
  -2  -8   4      116.07      110.22      4.46 o
  -1  -8   4       51.35       47.41      3.47 o
   0  -8   4       36.82       34.57      2.64 o
   1  -8   4        0.04        0.66      1.85 o
   2  -8   4      247.18      241.51      3.81 o
   3  -8   4      382.23      386.57      6.18 o
   4  -8   4      477.41      443.18      9.99 o
   5  -8   4      153.06      150.14      6.78 o
   6  -8   4        0.11        0.02      4.98 o
  -6  -7   4       65.72       58.24     14.39 o
  -5  -7   4       21.41       28.04      9.93 o
  -4  -7   4       76.66       76.90      5.95 o
  -3  -7   4       24.90       25.78      7.60 o
  -2  -7   4      205.78      204.63      4.83 o
  -1  -7   4      405.83      410.48      6.75 o
   0  -7   4     1715.51     1762.85     12.34 o
   1  -7   4      480.61      493.90      5.70 o
   2  -7   4      247.86      237.15      4.53 o
   3  -7   4       35.93       34.50      3.76 o
   4  -7   4      794.39      806.75     12.40 o
   5  -7   4       12.91       18.97      3.76 o
   6  -7   4       81.17       87.89      9.64 o
  -6  -6   4       29.28       23.18     12.69 o
  -5  -6   4        0.43       -1.04      9.63 o
  -4  -6   4       61.24       67.00      5.43 o
  -3  -6   4       10.54       12.83      1.81 o
  -2  -6   4      426.78      462.11     10.32 o
  -1  -6   4      168.85      175.48      3.74 o
   0  -6   4      294.14      301.50      4.00 o
   1  -6   4       55.78       50.85      2.08 o
   2  -6   4      493.00      505.66     11.93 o
   3  -6   4       92.88       86.33      3.02 o
   4  -6   4        0.24        0.92      2.17 o
   5  -6   4       30.81       31.32      2.84 o
   6  -6   4       61.99       66.04      6.61 o
  -6  -5   4       40.11       47.89     13.55 o
  -5  -5   4       70.38       69.76      6.10 o
  -4  -5   4      226.93      215.93      7.76 o
  -3  -5   4        1.07        2.24      1.97 o
  -2  -5   4     1021.73     1003.06     13.91 o
  -1  -5   4       22.64       28.78      1.58 o
   0  -5   4      497.34      475.51      6.78 o
   1  -5   4      635.27      713.70     10.42 o
   2  -5   4      590.62      593.22      8.07 o
   3  -5   4       52.10       42.69      2.36 o
   4  -5   4       94.34       89.44      3.25 o
   5  -5   4       12.43       12.92      2.63 o
   6  -5   4      174.98      187.43     11.59 o
  -6  -4   4       29.97       30.30     11.25 o
  -5  -4   4      220.37      239.03     15.73 o
  -4  -4   4      293.49      292.22      8.53 o
  -3  -4   4       38.14       34.16      3.11 o
  -2  -4   4      399.91      445.29      5.79 o
  -1  -4   4       42.24       34.10      1.38 o
   0  -4   4      375.66      365.68      4.31 o
   1  -4   4     1006.53     1041.56     12.51 o
   2  -4   4      132.95      122.79      4.48 o
   3  -4   4        1.69        2.38      1.38 o
   4  -4   4      171.85      173.93      4.44 o
   5  -4   4       38.48       36.52      3.85 o
   6  -4   4        0.91        0.32      5.12 o
   7  -4   4       34.16       30.63      6.60 o
  -7  -3   4      129.74      150.91     17.12 o
  -6  -3   4        2.90        0.28      9.43 o
  -5  -3   4      100.86       98.64      6.29 o
  -4  -3   4       96.40       96.36      2.89 o
  -3  -3   4       12.73        8.82      1.49 o
  -2  -3   4     1274.43     1294.65     15.13 o
  -1  -3   4       46.93       40.81      1.09 o
   0  -3   4      240.33      257.92      2.91 o
   1  -3   4        2.01        1.09      1.01 o
   2  -3   4      516.49      474.35      6.66 o
   3  -3   4      814.48      826.49     12.80 o
   4  -3   4      279.62      278.35      5.40 o
   5  -3   4       28.89       23.21      6.02 o
   6  -3   4       51.89       52.35      6.22 o
   7  -3   4        4.17        6.16     10.42 o
  -7  -2   4       91.92       98.58      9.44 o
  -6  -2   4       35.60       39.70     10.24 o
  -5  -2   4       27.60       26.95      2.89 o
  -4  -2   4      325.70      333.05      5.84 o
  -3  -2   4      580.09      635.23      9.31 o
  -2  -2   4     1256.88     1421.15     14.09 o
  -1  -2   4     3559.59     3724.74     38.38 o
   0  -2   4      427.12      449.90      5.84 o
   1  -2   4       68.29       66.17      1.87 o
   2  -2   4       61.97       63.83      2.22 o
   3  -2   4        1.52        1.24      1.43 o
   4  -2   4       25.24       21.47      2.35 o
   5  -2   4       43.61       39.49      3.83 o
   6  -2   4       54.97       56.51      6.45 o
   7  -2   4        0.14        5.47      8.39 o
  -7  -1   4       46.57       39.41      7.46 o
  -6  -1   4       91.98       79.76     12.13 o
  -5  -1   4       41.61       40.90      4.28 o
  -4  -1   4      646.75      651.47     10.73 o
  -3  -1   4      649.69      698.81     11.06 o
  -2  -1   4      167.77      198.66      2.73 o
  -1  -1   4     1378.64     1469.08     12.20 o
   0  -1   4      183.55      189.65      3.59 o
   1  -1   4     2519.64     2551.06     42.01 o
   2  -1   4       36.23       31.12      1.77 o
   3  -1   4       99.32       96.73      2.45 o
   4  -1   4      275.09      279.28      5.95 o
   5  -1   4       20.19       23.06      3.22 o
   6  -1   4      102.51       94.21      7.93 o
  -7   0   4        1.88       -1.05      6.06 o
  -6   0   4      211.38      204.39      7.52 o
  -5   0   4     1465.40     1506.23     13.96 o
  -4   0   4       53.43       51.66      2.41 o
  -3   0   4     1238.61     1217.54     16.65 o
  -2   0   4       90.55      114.79      2.25 o
  -1   0   4        0.66        0.72      1.03 o
   0   0   4     2296.24     2426.22     23.16 o
   1   0   4       65.74       75.16      1.46 o
   2   0   4       36.93       34.56      1.41 o
   3   0   4      314.91      307.23      7.58 o
   4   0   4        4.70        4.49      1.16 o
   5   0   4      282.48      268.51     10.00 o
   6   0   4       13.47       11.59      5.65 o
  -7   1   4       83.92       82.53     11.78 o
  -6   1   4       22.88       16.08      3.31 o
  -5   1   4      407.99      416.62      7.78 o
  -4   1   4      950.43      960.59      8.65 o
  -3   1   4      102.73       98.24      4.08 o
  -2   1   4       32.84       26.90      1.63 o
  -1   1   4     1172.45     1188.60      9.68 o
   0   1   4       10.36       10.83      1.41 o
   1   1   4      973.00     1025.27     15.79 o
   2   1   4      417.97      471.32      9.78 o
   3   1   4      356.60      349.50      6.09 o
   4   1   4        3.95        3.93      3.23 o
   5   1   4       89.91       98.47      7.95 o
   6   1   4       21.75       15.56      5.94 o
  -7   2   4      308.63      326.09     14.09 o
  -6   2   4      110.13      111.47      5.95 o
  -5   2   4        0.61        1.58      2.17 o
  -4   2   4      247.61      248.36      4.07 o
  -3   2   4        1.30        1.18      1.68 o
  -2   2   4     1168.24     1171.41     19.22 o
  -1   2   4        2.22        0.71      1.33 o
   0   2   4        5.62        4.71      1.18 o
   1   2   4      761.21      775.98     11.62 o
   2   2   4     1380.86     1408.40     15.41 o
   3   2   4      358.78      355.67      7.73 o
   4   2   4       54.75       47.22      2.90 o
   5   2   4        6.31        3.29      5.57 o
   6   2   4        1.31        0.40      5.82 o
  -7   3   4        4.01        4.48      4.41 o
  -6   3   4      276.24      274.92      9.54 o
  -5   3   4       26.01       24.41      3.65 o
  -4   3   4       78.83       77.27      2.78 o
  -3   3   4      313.83      309.96      6.99 o
  -2   3   4      251.27      268.18      3.50 o
  -1   3   4      874.25      906.94     21.80 o
   0   3   4       23.02       22.16      1.89 o
   1   3   4       17.88       18.04      1.31 o
   2   3   4      333.92      338.48      4.48 o
   3   3   4        8.48        7.00      2.33 o
   4   3   4       83.89       70.48      5.77 o
   5   3   4       80.08       72.29      8.20 o
   6   3   4        0.44        5.83      6.71 o
  -7   4   4       55.05       70.54      7.35 o
  -6   4   4       95.23       98.70      5.82 o
  -5   4   4        9.21        8.11      3.41 o
  -4   4   4      711.89      688.44     14.85 o
  -3   4   4       55.69       56.98      3.28 o
  -2   4   4      230.33      240.32      5.86 o
  -1   4   4       22.77       25.53      2.65 o
   0   4   4     1932.96     1916.10     15.70 o
   1   4   4       17.96       19.98      1.70 o
   2   4   4        1.37        0.49      2.64 o
   3   4   4       48.84       41.91      3.15 o
   4   4   4        8.82        5.48      3.90 o
   5   4   4       51.57       53.17      7.90 o
  -7   5   4       84.05       86.79      8.32 o
  -6   5   4      158.66      166.88      9.23 o
  -5   5   4        4.23        6.25      4.64 o
  -4   5   4       48.23       56.79      5.06 o
  -3   5   4        2.81        4.59      1.04 o
  -2   5   4       38.59       33.66      1.77 o
  -1   5   4      461.31      498.91      7.89 o
   0   5   4       10.56        9.57      2.55 o
   1   5   4        5.18        6.47      1.62 o
   2   5   4       69.63       61.88      4.35 o
   3   5   4      208.88      201.62      9.03 o
   4   5   4       37.07       37.82      5.13 o
   5   5   4       92.16      103.16     12.03 o
  -6   6   4      165.04      175.33      9.28 o
  -5   6   4      188.70      189.42      7.56 o
  -4   6   4        0.04       -2.08      3.71 o
  -3   6   4      136.73      145.64      3.76 o
  -2   6   4      342.80      340.90      5.22 o
  -1   6   4       27.84       25.36      2.70 o
   0   6   4        5.77        5.27      2.67 o
   1   6   4        0.33        0.51      2.26 o
   2   6   4        0.60        1.18      3.15 o
   3   6   4        0.67        0.01      4.62 o
   4   6   4       85.38       90.15      6.80 o
   5   6   4        7.67        1.43      7.63 o
  -6   7   4       40.05       41.88      5.38 o
  -5   7   4       14.58       14.81      4.47 o
  -4   7   4       37.00       21.88      4.42 o
  -3   7   4       87.40       98.60      3.49 o
  -2   7   4        0.17       -0.11      2.37 o
  -1   7   4        9.84        7.32      2.46 o
   0   7   4      214.93      210.39      7.94 o
   1   7   4       42.80       42.62      3.70 o
   2   7   4       53.53       56.13      4.58 o
   3   7   4        8.94       12.70      5.76 o
   4   7   4        2.84        7.01      5.50 o
  -6   8   4       11.83       14.55      5.03 o
  -5   8   4       79.43       73.14      6.38 o
  -4   8   4      146.98      123.57      6.69 o
  -3   8   4       43.30       40.20      4.39 o
  -2   8   4       27.40       26.05      3.09 o
  -1   8   4       39.76       46.28      3.48 o
   0   8   4        3.94        0.92      3.25 o
   1   8   4      120.49      112.98      5.38 o
   2   8   4      123.57      121.28      8.53 o
   3   8   4        0.03       -0.57      5.76 o
  -5   9   4       67.33       69.09      6.34 o
  -4   9   4        8.26        8.76      4.91 o
  -3   9   4       10.51        8.42      4.03 o
  -2   9   4       72.67       65.52      4.06 o
  -1   9   4        1.02        3.28      2.74 o
   0   9   4        1.70        1.26      3.67 o
   1   9   4        0.05        0.43      4.52 o
   2   9   4       33.38       34.17      6.76 o
   3   9   4        6.21        4.15      6.20 o
  -5  10   4       74.84       84.24      7.41 o
  -4  10   4        0.01        2.41      4.85 o
  -3  10   4      112.20      118.40      7.71 o
  -2  10   4       38.60       47.24      4.79 o
  -1  10   4       78.11       71.03      5.58 o
   0  10   4      159.27      159.34      6.97 o
   1  10   4        3.18        5.38      5.01 o
   2  10   4       17.51        9.90      6.31 o
  -4  11   4        8.31        5.86      4.94 o
  -3  11   4       18.55       17.11      4.82 o
  -2  11   4        0.01       -0.68      4.29 o
  -1  11   4       65.63       56.73      5.48 o
   0  11   4       66.15       48.38      6.24 o
   1  11   4       45.89       42.42     12.77 o
  -2  12   4       10.53       11.66      6.02 o
  -1  12   4       59.80       55.17     10.36 o
   0 -15   5      147.72      154.18      8.14 o
   1 -15   5       16.20       19.35      5.70 o
   2 -15   5      121.82      138.38      8.12 o
  -2 -14   5       80.88      106.64     10.00 o
  -1 -14   5       31.80       36.97      6.56 o
   0 -14   5      167.54      146.11      6.76 o
   1 -14   5       41.15       35.76      4.68 o
   2 -14   5       30.17       32.94      5.85 o
   3 -14   5        0.18       -0.15      4.64 o
   4 -14   5       50.66       52.99      5.65 o
  -3 -13   5       18.06       20.55      7.71 o
  -2 -13   5      207.12      221.11      8.40 o
  -1 -13   5        9.21       12.01      4.53 o
   0 -13   5       51.15       57.98      4.96 o
   1 -13   5       31.74       26.44      4.04 o
   2 -13   5       91.26       90.95      4.78 o
   3 -13   5       42.62       49.67      5.10 o
   4 -13   5      436.64      461.55     13.34 o
  -3 -12   5       15.51       18.25      9.45 o
  -2 -12   5      225.15      230.84      8.00 o
  -1 -12   5        5.86        4.80      3.27 o
   0 -12   5       25.68       18.96      3.04 o
   1 -12   5       35.44       30.87      3.94 o
   2 -12   5       31.50       31.27      3.49 o
   3 -12   5        4.69        2.14      4.86 o
   4 -12   5      100.42       96.64      7.11 o
   5 -12   5        0.15        0.46      4.90 o
  -4 -11   5       40.32       42.49     12.60 o
  -3 -11   5      117.33      132.62     13.19 o
  -2 -11   5       11.29        5.53      3.35 o
  -1 -11   5      102.88      101.34      6.14 o
   0 -11   5      362.19      340.82      6.41 o
   1 -11   5        2.52        6.87      2.93 o
   2 -11   5      434.00      424.28      8.08 o
   3 -11   5        0.52        3.93      2.84 o
   4 -11   5       63.16       72.97      6.03 o
   5 -11   5       64.01       71.71      6.38 o
  -4 -10   5       59.17       61.87     12.06 o
  -3 -10   5       52.11       37.02     10.07 o
  -2 -10   5      109.11      107.52      4.97 o
  -1 -10   5      188.94      179.00      5.85 o
   0 -10   5      248.44      227.26      4.85 o
   1 -10   5       92.04       86.02      3.87 o
   2 -10   5      271.66      265.75      6.35 o
   3 -10   5        6.73        2.28      2.65 o
   4 -10   5       53.43       53.30      5.29 o
   5 -10   5        0.09        2.15      4.17 o
   6 -10   5        3.88        7.55      5.91 o
  -5  -9   5      103.57      101.38     15.82 o
  -4  -9   5        2.34        3.28      8.82 o
  -3  -9   5      128.05      108.73     12.08 o
  -2  -9   5      884.51      902.72     17.27 o
  -1  -9   5      108.09      105.12      4.77 o
   0  -9   5       90.30       92.15      3.25 o
   1  -9   5      234.62      204.63      4.54 o
   2  -9   5      268.81      273.19      4.82 o
   3  -9   5      342.50      327.64      8.85 o
   4  -9   5       16.95       21.70      3.97 o
   5  -9   5       90.14       86.29      5.82 o
   6  -9   5      252.95      241.44     11.49 o
  -5  -8   5        0.05       -3.35      9.58 o
  -4  -8   5       31.43       40.10     10.29 o
  -3  -8   5      974.46      962.78     27.55 o
  -2  -8   5      141.78      136.13      5.34 o
  -1  -8   5      279.20      274.34      6.16 o
   0  -8   5        0.17        1.56      1.84 o
   1  -8   5       47.29       42.28      2.58 o
   2  -8   5        0.14        3.29      1.90 o
   3  -8   5       33.17       38.39      4.16 o
   4  -8   5      111.78      117.97      5.76 o
   5  -8   5      121.37      108.70      5.80 o
   6  -8   5       83.07       88.81      7.84 o
  -6  -7   5       11.09       18.11     12.79 o
  -5  -7   5      224.06      220.91     17.91 o
  -4  -7   5       70.58       72.72      5.43 o
  -3  -7   5      319.71      311.23      8.41 o
  -2  -7   5      345.87      337.87      6.26 o
  -1  -7   5      320.98      298.56      5.34 o
   0  -7   5      874.78      912.24      9.05 o
   1  -7   5      443.13      428.76      5.58 o
   2  -7   5       52.38       50.56      2.55 o
   3  -7   5      435.61      389.71     10.73 o
   4  -7   5      453.67      416.64     14.34 o
   5  -7   5      147.96      159.00      6.36 o
   6  -7   5        9.23       14.34      5.30 o
  -6  -6   5      107.98      119.97     16.55 o
  -5  -6   5      489.73      476.22     23.79 o
  -4  -6   5       98.54       96.18      5.44 o
  -3  -6   5        0.99        0.76      1.67 o
  -2  -6   5      294.41      285.64      6.53 o
  -1  -6   5       36.27       32.13      2.13 o
   0  -6   5        0.09        0.92      1.67 o
   1  -6   5      256.70      244.34      3.82 o
   2  -6   5      115.65      128.60      3.23 o
   3  -6   5       13.53       10.94      2.37 o
   4  -6   5       78.57       72.80      4.37 o
   5  -6   5      717.06      709.34     17.51 o
   6  -6   5        0.89       -0.31      5.58 o
  -6  -5   5       61.23       63.07     13.20 o
  -5  -5   5       10.88        9.98      9.18 o
  -4  -5   5      328.55      321.01      8.24 o
  -3  -5   5       38.64       40.01      2.05 o
  -2  -5   5      864.79      827.24     17.88 o
  -1  -5   5      712.32      712.26      5.09 o
   0  -5   5        4.49        3.79      1.53 o
   1  -5   5      770.18      838.04      6.91 o
   2  -5   5       35.23       35.29      2.22 o
   3  -5   5      311.77      310.32      6.25 o
   4  -5   5      740.14      747.39     21.23 o
   5  -5   5       24.06       22.97      3.56 o
   6  -5   5        2.86        2.19     10.68 o
  -6  -4   5      126.90      120.98     15.64 o
  -5  -4   5      115.15      112.58     12.84 o
  -4  -4   5      247.15      263.81      5.75 o
  -3  -4   5       86.05       87.95      2.43 o
  -2  -4   5      205.93      223.93      4.73 o
  -1  -4   5       60.96       68.62      1.36 o
   0  -4   5       17.03       17.72      1.27 o
   1  -4   5      627.46      681.50      8.58 o
   2  -4   5      963.00     1019.57     18.97 o
   3  -4   5      187.77      200.02      3.96 o
   4  -4   5        0.19       -1.23      2.24 o
   5  -4   5       14.33       13.72      3.26 o
   6  -4   5       41.15       39.06     11.53 o
  -7  -3   5        3.21        5.72     10.92 o
  -6  -3   5       86.15       83.23     13.25 o
  -5  -3   5        1.56        4.98      2.79 o
  -4  -3   5      718.01      739.56      7.85 o
  -3  -3   5       46.79       43.22      2.07 o
  -2  -3   5      128.86      112.38      2.68 o
  -1  -3   5      300.12      382.87      3.61 o
   0  -3   5      853.66      898.50      9.09 o
   1  -3   5      116.74      109.33      2.06 o
   2  -3   5      831.71      818.43     17.03 o
   3  -3   5        1.59        0.92      2.08 o
   4  -3   5       80.24       75.83      4.10 o
   5  -3   5       67.16       69.28      4.68 o
   6  -3   5      140.22      142.85      8.93 o
  -7  -2   5       66.26       78.80     13.07 o
  -6  -2   5      153.17      160.40     13.39 o
  -5  -2   5        7.59        9.42      3.11 o
  -4  -2   5      164.33      157.65      4.42 o
  -3  -2   5      171.26      168.59      4.99 o
  -2  -2   5      100.61      115.58      3.19 o
  -1  -2   5     1807.81     1907.22     18.13 o
   0  -2   5      361.32      352.26      5.02 o
   1  -2   5      188.49      170.09      2.78 o
   2  -2   5      116.63      130.45      2.85 o
   3  -2   5      203.89      209.33      5.14 o
   4  -2   5        2.08        3.20      1.49 o
   5  -2   5        0.15        0.06      3.54 o
   6  -2   5       24.63       21.57      5.54 o
  -7  -1   5       35.83       40.69      7.41 o
  -6  -1   5      200.15      196.95      9.25 o
  -5  -1   5      168.07      171.49      6.02 o
  -4  -1   5       37.44       35.29      2.61 o
  -3  -1   5      408.72      394.50      6.54 o
  -2  -1   5      663.67      638.73      5.44 o
  -1  -1   5     1271.59     1417.71     19.40 o
   0  -1   5      182.77      188.23      2.44 o
   1  -1   5        1.12        3.88      0.62 o
   2  -1   5        6.64        5.60      1.04 o
   3  -1   5        0.45        0.57      0.58 o
   4  -1   5      653.33      657.34      7.31 o
   5  -1   5       50.44       47.86      4.78 o
   6  -1   5       64.32       74.25      9.26 o
  -7   0   5       47.73       41.39      7.22 o
  -6   0   5        6.18       -1.07      4.00 o
  -5   0   5       51.19       54.01      3.75 o
  -4   0   5      101.58      100.27      3.55 o
  -3   0   5      414.13      413.30      6.02 o
  -2   0   5      423.53      433.80      3.61 o
  -1   0   5      130.25      148.00      2.98 o
   0   0   5        4.08        2.94      1.45 o
   1   0   5       48.94       54.54      1.52 o
   2   0   5       59.32       52.47      1.90 o
   3   0   5      298.92      303.96      3.85 o
   4   0   5       56.94       59.76      4.21 o
   5   0   5      175.37      173.34      9.84 o
   6   0   5       35.50       44.76      7.55 o
  -7   1   5      127.88      124.72     10.25 o
  -6   1   5       44.51       43.31      4.54 o
  -5   1   5       42.44       41.05      3.33 o
  -4   1   5      697.02      692.53     10.40 o
  -3   1   5      203.96      198.65      5.15 o
  -2   1   5      179.34      173.74      3.83 o
  -1   1   5      248.65      267.34      3.38 o
   0   1   5       80.21       92.20      2.69 o
   1   1   5      213.97      218.47      3.09 o
   2   1   5      510.05      499.05     11.84 o
   3   1   5       55.55       59.93      2.34 o
   4   1   5      178.93      184.99      4.38 o
   5   1   5        0.83        1.93      5.40 o
   6   1   5      116.19      113.38      9.96 o
  -7   2   5       31.04       25.43      9.46 o
  -6   2   5        0.71        0.89      3.58 o
  -5   2   5      296.74      289.77      5.93 o
  -4   2   5      120.58      119.92      3.17 o
  -3   2   5       68.94       61.93      6.05 o
  -2   2   5       44.99       53.86      2.82 o
  -1   2   5      273.11      272.43      6.17 o
   0   2   5       76.60       67.69      2.14 o
   1   2   5      259.90      268.37      3.84 o
   2   2   5      193.18      199.14      5.95 o
   3   2   5      470.01      449.75     10.02 o
   4   2   5       23.20       24.25      3.54 o
   5   2   5      161.28      148.07     18.22 o
   6   2   5      115.40      119.21     17.33 o
  -7   3   5       35.21       38.10      6.14 o
  -6   3   5      115.57      121.18      6.54 o
  -5   3   5       16.26       14.62      3.70 o
  -4   3   5        2.72        2.23      1.65 o
  -3   3   5      361.19      345.18     10.07 o
  -2   3   5       36.17       33.82      2.39 o
  -1   3   5      376.00      325.18      7.09 o
   0   3   5      393.63      379.56      5.13 o
   1   3   5        2.33        1.94      1.27 o
   2   3   5      772.03      778.68     11.70 o
   3   3   5      394.43      391.83      7.70 o
   4   3   5      205.40      193.49      7.25 o
   5   3   5       32.25       31.94      6.84 o
  -7   4   5      100.01      116.84     11.26 o
  -6   4   5       62.24       53.77      5.07 o
  -5   4   5       88.12       84.11      5.43 o
  -4   4   5      159.26      149.03      5.91 o
  -3   4   5      319.94      301.63      4.11 o
  -2   4   5       81.49       83.77      2.60 o
  -1   4   5       40.49       32.88      3.73 o
   0   4   5       12.23       13.99      2.98 o
   1   4   5       18.37       19.17      1.89 o
   2   4   5      126.90      133.90      6.96 o
   3   4   5     1227.11     1228.90     24.32 o
   4   4   5       63.18       63.50      5.54 o
   5   4   5       98.79      120.38     10.26 o
  -6   5   5       49.56       48.61      5.54 o
  -5   5   5       46.14       46.16      4.79 o
  -4   5   5      248.62      234.01      7.34 o
  -3   5   5      344.12      319.03      7.46 o
  -2   5   5       46.57       50.88      3.14 o
  -1   5   5      163.41      164.13      5.14 o
   0   5   5      248.88      241.45      5.89 o
   1   5   5      674.19      683.61      7.97 o
   2   5   5       19.37       16.52      3.29 o
   3   5   5       28.02       28.89      5.34 o
   4   5   5       12.74        9.13      6.78 o
   5   5   5      125.88      123.75     10.80 o
  -6   6   5       88.79       89.05      6.48 o
  -5   6   5       42.04       53.29      5.37 o
  -4   6   5        2.32        1.65      3.89 o
  -3   6   5       41.47       38.10      2.93 o
  -2   6   5      300.00      281.71      5.89 o
  -1   6   5       27.65       27.73      3.40 o
   0   6   5      565.52      571.24      9.27 o
   1   6   5      774.80      792.94      9.99 o
   2   6   5       17.90       16.45      3.71 o
   3   6   5       25.24       32.55      5.95 o
   4   6   5       14.47       17.62      6.44 o
  -6   7   5      253.95      282.68     10.10 o
  -5   7   5       67.22       59.90      5.57 o
  -4   7   5       37.08       23.43      4.48 o
  -3   7   5        0.84        0.86      2.28 o
  -2   7   5        0.09       -0.66      2.47 o
  -1   7   5      211.00      198.50      6.36 o
   0   7   5      149.90      147.61      5.58 o
   1   7   5        4.67        3.55      2.73 o
   2   7   5       34.47       32.31      4.33 o
   3   7   5       77.59       82.66      7.74 o
   4   7   5       35.50       41.83      8.38 o
  -5   8   5      130.38      145.12      7.66 o
  -4   8   5      232.76      264.69     10.93 o
  -3   8   5       65.28       56.56      5.21 o
  -2   8   5      220.59      208.22      5.79 o
  -1   8   5       86.19       80.33      4.87 o
   0   8   5        0.05       -2.23      3.39 o
   1   8   5        3.03        4.03      4.15 o
   2   8   5      107.55      124.36      9.07 o
   3   8   5       19.85       18.22      6.28 o
  -5   9   5       16.83       17.94      5.19 o
  -4   9   5       51.90       49.15      5.62 o
  -3   9   5       94.40       83.53      6.11 o
  -2   9   5       92.36       82.49      5.29 o
  -1   9   5        1.39        1.14      3.68 o
   0   9   5       42.87       43.63      4.79 o
   1   9   5        0.19       -0.12      4.38 o
   2   9   5       84.66       87.54      8.62 o
  -4  10   5       62.14       58.20      6.14 o
  -3  10   5       18.65       18.97      4.72 o
  -2  10   5       19.91       21.18      6.35 o
  -1  10   5        3.93        3.39      4.15 o
   0  10   5       67.84       70.74      6.93 o
   1  10   5       42.29       23.25      6.86 o
  -3  11   5       17.27       19.60      5.37 o
  -2  11   5       21.25       26.75      6.79 o
  -1  11   5        5.94        8.80      7.95 o
   0  11   5       77.52       81.82      7.64 o
   0 -15   6       15.51       15.14      5.53 o
   1 -15   6       82.16      102.24      6.22 o
   2 -15   6        2.78        3.98      5.26 o
  -2 -14   6        1.34       -0.24     12.20 o
  -1 -14   6      139.91      132.48      7.64 o
   0 -14   6       37.47       37.28      4.79 o
   1 -14   6       15.93       19.87      4.26 o
   2 -14   6       43.95       44.69      5.27 o
   3 -14   6       48.64       41.63      5.29 o
   4 -14   6       62.42       71.09      6.49 o
  -3 -13   6       22.22       27.05     10.63 o
  -2 -13   6      102.36      111.06      7.50 o
  -1 -13   6       36.21       37.90      4.51 o
   0 -13   6        0.94        0.02      3.72 o
   1 -13   6      168.21      154.15      6.29 o
   2 -13   6       26.87       27.20      3.78 o
   3 -13   6       18.50       24.12      5.12 o
   4 -13   6        0.01       -0.95      4.47 o
  -3 -12   6       27.72       21.53      9.26 o
  -2 -12   6       51.94       45.77      5.01 o
  -1 -12   6       15.75       15.27      3.18 o
   0 -12   6       49.80       40.48      4.08 o
   1 -12   6      163.42      163.72      5.52 o
   2 -12   6       11.41        6.76      2.85 o
   3 -12   6       87.70       94.80      6.13 o
   4 -12   6       38.77       42.42      5.20 o
   5 -12   6      104.24       99.40      9.21 o
  -4 -11   6       53.44       74.06     13.13 o
  -3 -11   6       17.04       16.64      9.48 o
  -2 -11   6       39.79       43.00      6.27 o
  -1 -11   6       62.16       61.30      4.49 o
   0 -11   6      315.42      316.57      6.78 o
   1 -11   6      175.96      142.44      4.91 o
   2 -11   6      223.05      211.65      6.17 o
   3 -11   6       87.38       84.82      4.41 o
   4 -11   6       38.90       38.80      5.08 o
   5 -11   6       25.38       34.17      6.94 o
  -4 -10   6      119.31      118.33     14.65 o
  -3 -10   6       16.00       12.89      8.22 o
  -2 -10   6      395.80      381.85      9.13 o
  -1 -10   6        0.88        1.37      2.76 o
   0 -10   6        8.78       11.11      2.75 o
   1 -10   6        9.08        9.24      2.75 o
   2 -10   6        2.93        6.71      2.74 o
   3 -10   6        3.07        4.48      2.79 o
   4 -10   6        0.14       -0.82      3.73 o
   5 -10   6       94.80       94.57      8.38 o
   6 -10   6       31.01       40.95      7.74 o
  -5  -9   6       14.16       28.78     12.98 o
  -4  -9   6       36.58       37.38      9.89 o
  -3  -9   6      119.13      109.64     11.50 o
  -2  -9   6      110.29      114.98      5.45 o
  -1  -9   6      564.50      550.44      7.50 o
   0  -9   6      162.69      157.09      5.05 o
   1  -9   6      336.93      295.16      5.48 o
   2  -9   6        1.26        3.67      2.06 o
   3  -9   6       46.73       42.89      4.07 o
   4  -9   6       61.21       61.54      5.05 o
   5  -9   6        0.93        2.14      5.07 o
   6  -9   6      142.39      151.97     10.04 o
  -5  -8   6       99.36      100.83     13.79 o
  -4  -8   6       80.09       82.39     12.10 o
  -3  -8   6        2.07        2.47      2.73 o
  -2  -8   6      325.00      323.30      9.20 o
  -1  -8   6       96.63       90.78      3.47 o
   0  -8   6      107.29      105.33      3.50 o
   1  -8   6        0.04        0.84      2.11 o
   2  -8   6      139.00      143.00      3.84 o
   3  -8   6      104.68       95.00      4.65 o
   4  -8   6      188.24      186.94      6.63 o
   5  -8   6        9.43       10.08      5.17 o
   6  -8   6       62.77       53.47      7.22 o
  -6  -7   6        1.57        8.71     11.66 o
  -5  -7   6      141.64      142.19     15.00 o
  -4  -7   6       20.91       28.87      9.43 o
  -3  -7   6       91.07       78.50      3.85 o
  -2  -7   6      310.27      314.01      9.88 o
  -1  -7   6      348.00      339.13      6.47 o
   0  -7   6       78.82       66.88      3.26 o
   1  -7   6       70.08       63.55      2.93 o
   2  -7   6      502.98      480.10      6.93 o
   3  -7   6      125.79      121.76      4.61 o
   4  -7   6       43.59       34.21      3.34 o
   5  -7   6        4.68        3.04      4.25 o
   6  -7   6        1.18        1.85      4.93 o
  -6  -6   6        0.02       -1.48     10.21 o
  -5  -6   6        1.28       -0.17      8.44 o
  -4  -6   6       56.75       55.86      9.05 o
  -3  -6   6        6.37        2.52      1.58 o
  -2  -6   6      408.79      405.92      4.76 o
  -1  -6   6      342.33      319.65      3.92 o
   0  -6   6      172.15      152.69      3.92 o
   1  -6   6       18.48       17.80      2.03 o
   2  -6   6      223.61      219.81      4.23 o
   3  -6   6       13.58       14.32      2.47 o
   4  -6   6      250.39      258.74      9.53 o
   5  -6   6      367.04      369.53     12.70 o
   6  -6   6       37.22       48.77     11.56 o
  -6  -5   6       16.74       28.67     11.45 o
  -5  -5   6       45.54       52.10     10.43 o
  -4  -5   6       99.51       94.84     10.30 o
  -3  -5   6      138.15      140.54      5.43 o
  -2  -5   6       31.47       33.52      3.51 o
  -1  -5   6      346.80      309.11      4.09 o
   0  -5   6      352.46      347.27      5.13 o
   1  -5   6      415.11      384.05      6.30 o
   2  -5   6       14.10       17.07      1.99 o
   3  -5   6       35.88       33.49      2.22 o
   4  -5   6      300.83      304.20      8.46 o
   5  -5   6      181.18      187.13      7.24 o
   6  -5   6      773.57      833.87     21.29 o
  -6  -4   6       19.40       21.98      6.21 o
  -5  -4   6       35.59       33.83      5.86 o
  -4  -4   6        9.13        4.30      1.97 o
  -3  -4   6      457.59      451.51      9.80 o
  -2  -4   6       27.31       34.36      2.32 o
  -1  -4   6      175.74      169.85      2.48 o
   0  -4   6      486.90      508.46      5.38 o
   1  -4   6       52.33       59.83      2.44 o
   2  -4   6      683.63      739.80     14.81 o
   3  -4   6       13.46       15.35      2.61 o
   4  -4   6       22.29       25.16      3.78 o
   5  -4   6      657.50      678.80     10.47 o
   6  -4   6      126.29      138.22      9.98 o
  -6  -3   6       22.24       20.99      5.95 o
  -5  -3   6      278.28      291.36      7.80 o
  -4  -3   6        9.15        7.24      1.66 o
  -3  -3   6        5.72        2.13      1.93 o
  -2  -3   6        0.11        0.60      1.94 o
  -1  -3   6     1586.06     1584.25     10.08 o
   0  -3   6      250.56      249.62      4.21 o
   1  -3   6      868.65      877.37     11.21 o
   2  -3   6      346.37      359.94      8.53 o
   3  -3   6     1266.51     1286.29     21.61 o
   4  -3   6      229.90      224.56      6.35 o
   5  -3   6       99.11      103.08      6.18 o
   6  -3   6       68.26       62.61      7.48 o
  -7  -2   6        2.28        2.70     11.38 o
  -6  -2   6       78.04       87.45      7.56 o
  -5  -2   6      163.12      159.94      6.11 o
  -4  -2   6       60.45       55.74      4.15 o
  -3  -2   6      181.86      171.43      2.80 o
  -2  -2   6       40.97       44.99      1.68 o
  -1  -2   6      108.63      117.03      2.61 o
   0  -2   6        2.62        3.27      1.38 o
   1  -2   6      475.21      439.56      4.85 o
   2  -2   6      305.20      309.65      6.30 o
   3  -2   6      768.13      783.05      8.49 o
   4  -2   6        2.16        2.95      2.04 o
   5  -2   6       53.59       46.81      4.77 o
   6  -2   6        8.58        6.87      6.16 o
  -7  -1   6       48.32       49.99      8.19 o
  -6  -1   6       18.47       14.75      4.89 o
  -5  -1   6       33.19       34.72      3.79 o
  -4  -1   6      249.46      243.93      5.00 o
  -3  -1   6      816.60      845.95      6.80 o
  -2  -1   6      453.30      436.47      5.67 o
  -1  -1   6      279.71      251.07      3.97 o
   0  -1   6        1.70       -0.06      1.27 o
   1  -1   6     1100.08     1108.14     10.05 o
   2  -1   6        9.29        9.86      3.68 o
   3  -1   6       58.66       54.91      9.11 o
   4  -1   6      266.61      268.85      7.79 o
   5  -1   6      119.01      127.21     12.34 o
   6  -1   6       66.66       54.37      7.60 o
  -7   0   6       10.80        2.51      6.00 o
  -6   0   6       21.83       24.28      4.94 o
  -5   0   6        0.08        0.51      2.83 o
  -4   0   6      133.70      127.95      3.96 o
  -3   0   6      270.39      263.34      4.17 o
  -2   0   6       72.09       66.08      2.04 o
  -1   0   6      426.60      428.52      6.00 o
   0   0   6      383.58      356.03      5.48 o
   1   0   6       42.64       42.70      1.82 o
   2   0   6       20.92       20.87      1.81 o
   3   0   6       47.93       51.66      1.47 o
   4   0   6       10.59       14.44      3.30 o
   5   0   6       59.07       55.54      7.52 o
   6   0   6       10.15       11.05      6.52 o
  -7   1   6       51.99       47.96      8.14 o
  -6   1   6      142.69      132.27      6.48 o
  -5   1   6      124.35      133.07      5.47 o
  -4   1   6       28.28       30.28      2.61 o
  -3   1   6        1.63        2.34      2.20 o
  -2   1   6      155.52      144.37      4.64 o
  -1   1   6      359.45      359.40      5.91 o
   0   1   6      123.69      133.93      3.76 o
   1   1   6       94.11       93.04      1.94 o
   2   1   6      748.39      788.11     10.25 o
   3   1   6       41.10       37.75      1.90 o
   4   1   6      233.03      231.53     10.72 o
   5   1   6       71.39       68.68      7.97 o
   6   1   6        0.08       -1.40      6.46 o
  -7   2   6       11.64       19.29      6.09 o
  -6   2   6       91.10       92.27      5.73 o
  -5   2   6       68.70       64.16      3.13 o
  -4   2   6        1.15        2.11      2.23 o
  -3   2   6      204.24      211.23      7.69 o
  -2   2   6      146.93      145.54      6.42 o
  -1   2   6       98.04       91.69      3.86 o
   0   2   6      201.49      205.25      4.21 o
   1   2   6       11.05       10.32      1.33 o
   2   2   6       65.42       68.81      5.44 o
   3   2   6        0.75       -0.02      2.21 o
   4   2   6       23.21       17.72      5.69 o
   5   2   6        5.45        2.18      6.82 o
  -6   3   6       13.40        7.78      3.28 o
  -5   3   6       13.72       11.14      3.30 o
  -4   3   6      326.42      312.35      8.87 o
  -3   3   6       19.07       21.08      2.66 o
  -2   3   6      162.92      151.79      5.90 o
  -1   3   6       41.63       41.50      3.37 o
   0   3   6      649.11      647.62      8.20 o
   1   3   6       16.22       14.92      1.60 o
   2   3   6      196.61      183.40      4.36 o
   3   3   6       38.64       43.15      3.38 o
   4   3   6        9.67       16.13      6.22 o
   5   3   6        0.88       -6.47      6.47 o
  -6   4   6        0.67       -1.78      4.92 o
  -5   4   6        1.12        0.45      4.03 o
  -4   4   6       62.28       57.72      4.46 o
  -3   4   6      252.56      250.88      7.99 o
  -2   4   6      198.97      213.75      7.15 o
  -1   4   6       13.50       13.53      3.43 o
   0   4   6      141.25      134.91      4.59 o
   1   4   6        0.19        0.30      1.69 o
   2   4   6       61.17       60.87      4.32 o
   3   4   6        1.52       -1.05      2.96 o
   4   4   6       60.35       46.23      7.19 o
   5   4   6       24.22       38.49      7.73 o
  -6   5   6      111.04      112.51      9.95 o
  -5   5   6       17.58       17.82      4.44 o
  -4   5   6       85.56       85.39      5.41 o
  -3   5   6       16.22       13.32      4.17 o
  -2   5   6      324.15      315.23      8.93 o
  -1   5   6      203.11      198.37      6.89 o
   0   5   6      200.31      191.23      5.03 o
   1   5   6       38.73       35.02      2.98 o
   2   5   6      185.56      196.55      6.94 o
   3   5   6       57.34       62.35      6.10 o
   4   5   6      298.89      283.19     14.33 o
  -6   6   6       12.50       11.18      4.71 o
  -5   6   6      188.43      178.92      7.94 o
  -4   6   6      139.51      136.34      6.56 o
  -3   6   6      225.28      216.89      6.90 o
  -2   6   6       87.31       88.93      4.64 o
  -1   6   6       49.84       48.73      4.06 o
   0   6   6        4.44        5.22      2.79 o
   1   6   6      178.46      184.43      7.24 o
   2   6   6       12.17       11.14      3.71 o
   3   6   6      150.40      135.23     14.06 o
   4   6   6       12.15       14.98      7.73 o
  -5   7   6       11.15       10.32      4.76 o
  -4   7   6       15.98       20.84      4.55 o
  -3   7   6      743.63      733.96     15.11 o
  -2   7   6        1.46        1.27      3.29 o
  -1   7   6      261.16      257.10      7.36 o
   0   7   6       63.80       63.89      3.98 o
   1   7   6      111.75      117.85      6.63 o
   2   7   6       57.98       51.62      6.90 o
   3   7   6       15.74       23.92     10.49 o
  -5   8   6      322.05      377.21     13.57 o
  -4   8   6       65.07       53.14      5.64 o
  -3   8   6        4.94        6.23      5.42 o
  -2   8   6      166.68      149.00      6.23 o
  -1   8   6      208.98      222.89      7.41 o
   0   8   6       14.53       13.16      4.24 o
   1   8   6       79.82       88.68      8.26 o
   2   8   6        2.51        6.83      5.78 o
  -4   9   6       48.67       57.66      5.91 o
  -3   9   6       17.01       24.71      6.35 o
  -2   9   6        1.91        1.47      5.39 o
  -1   9   6       32.96       35.56      4.60 o
   0   9   6        1.78        1.34      4.17 o
   1   9   6       81.48       90.50      6.84 o
   2   9   6       10.02       15.41      6.41 o
  -3  10   6       90.87       80.57      8.24 o
  -2  10   6       20.47       16.90      7.12 o
  -1  10   6       20.33       18.80      5.53 o
   0  10   6      144.73      135.70      7.45 o
   0 -15   7       58.48       63.55      5.76 o
   1 -15   7       79.13       88.33      5.92 o
   2 -15   7       93.69       84.70      7.13 o
  -2 -14   7       21.92       16.61      8.21 o
  -1 -14   7        0.37       -0.47      4.18 o
   0 -14   7      165.54      176.47      7.06 o
   1 -14   7        4.16        3.14      4.00 o
   2 -14   7      277.32      305.50      8.94 o
   3 -14   7        0.23        2.90      4.63 o
  -3 -13   7        3.60        0.10      9.15 o
  -2 -13   7      116.60      128.47      9.77 o
  -1 -13   7       36.89       30.59      3.88 o
   0 -13   7      153.71      163.74      7.15 o
   1 -13   7       13.68       21.40      3.78 o
   2 -13   7        7.44        6.87      3.23 o
   3 -13   7        0.11        1.77      4.55 o
   4 -13   7       12.95        8.17      6.25 o
  -3 -12   7       77.92       81.19     12.47 o
  -2 -12   7      111.52      116.13      7.02 o
  -1 -12   7       20.37       19.53      3.57 o
   0 -12   7       51.77       57.43      4.06 o
   1 -12   7       78.02       77.28      4.43 o
   2 -12   7      111.50      107.69      5.20 o
   3 -12   7      119.96      124.38      6.77 o
   4 -12   7      404.65      430.26     10.78 o
   5 -12   7       83.92       85.23      7.85 o
  -4 -11   7        0.01        0.42     10.46 o
  -3 -11   7      233.47      250.60     17.26 o
  -2 -11   7       32.56       35.08      4.06 o
  -1 -11   7        2.00        4.83      3.13 o
   0 -11   7       10.69       11.49      2.98 o
   1 -11   7      153.09      134.31      4.84 o
   2 -11   7       63.03       55.13      4.03 o
   3 -11   7      249.39      249.42      6.65 o
   4 -11   7       91.57       96.75      6.35 o
   5 -11   7      185.03      171.76      9.32 o
  -4 -10   7        0.86        0.03      9.52 o
  -3 -10   7        2.11        4.74      8.46 o
  -2 -10   7        0.09       -1.01      2.98 o
  -1 -10   7      354.10      351.50      6.56 o
   0 -10   7       39.69       39.59      3.63 o
   1 -10   7      491.56      500.21      8.66 o
   2 -10   7      125.17      125.60      4.85 o
   3 -10   7       26.95       29.15      3.95 o
   4 -10   7       20.20       16.74      3.78 o
   5 -10   7      467.30      491.27     13.58 o
  -5  -9   7       88.46       76.08     15.09 o
  -4  -9   7        0.29       -2.01      9.99 o
  -3  -9   7        0.04        1.51      7.59 o
  -2  -9   7      192.57      189.44      6.32 o
  -1  -9   7      652.37      633.26      8.02 o
   0  -9   7        3.07        1.94      2.70 o
   1  -9   7      223.30      232.15      5.90 o
   2  -9   7       71.86       59.47      3.66 o
   3  -9   7      251.58      242.54      6.88 o
   4  -9   7       62.99       62.97      6.10 o
   5  -9   7       55.28       50.86      5.88 o
   6  -9   7        1.31       -0.49      5.75 o
  -5  -8   7        4.86        6.34     11.12 o
  -4  -8   7       26.03       24.30     10.18 o
  -3  -8   7      316.47      278.86     11.54 o
  -2  -8   7       83.20       74.66      3.73 o
  -1  -8   7      206.79      204.45      4.26 o
   0  -8   7       20.77       19.12      2.71 o
   1  -8   7        5.77        7.19      2.67 o
   2  -8   7        9.80       16.55      2.64 o
   3  -8   7      385.03      415.78      9.45 o
   4  -8   7       74.39       62.42      6.09 o
   5  -8   7      229.94      232.05      9.80 o
   6  -8   7       12.38        8.72      5.94 o
  -6  -7   7       17.76       20.15      7.37 o
  -5  -7   7        0.12       -5.25      6.46 o
  -4  -7   7      286.36      286.29     14.20 o
  -3  -7   7      205.52      204.03     28.97 o
  -2  -7   7       10.15       10.69      3.11 o
  -1  -7   7       57.89       53.57      2.21 o
   0  -7   7      421.76      420.52      6.46 o
   1  -7   7      110.33      116.91      4.03 o
   2  -7   7      401.45      391.57      6.35 o
   3  -7   7       98.18       90.36      3.72 o
   4  -7   7        8.03        7.34      3.72 o
   5  -7   7       81.45       83.87      6.80 o
   6  -7   7      188.11      178.41      9.41 o
  -6  -6   7       28.62       33.75      7.82 o
  -5  -6   7       74.61       75.20     10.26 o
  -4  -6   7      128.29      127.88      8.78 o
  -3  -6   7       14.90       14.68      4.41 o
  -2  -6   7       10.19        7.80      3.22 o
  -1  -6   7        2.72        1.30      1.21 o
   0  -6   7       17.58       17.26      2.35 o
   1  -6   7      401.16      406.23      7.71 o
   2  -6   7      216.21      214.76      4.54 o
   3  -6   7      177.35      182.37      4.26 o
   4  -6   7       53.58       54.02      5.09 o
   5  -6   7        6.32        1.90      4.55 o
   6  -6   7       91.64       93.08      9.29 o
  -6  -5   7       94.02       82.80      8.60 o
  -5  -5   7        5.67        7.83      5.39 o
  -4  -5   7        0.11       -0.03      5.02 o
  -3  -5   7      146.02      127.92      7.46 o
  -2  -5   7      699.31      691.16     12.48 o
  -1  -5   7       97.07       90.27      2.68 o
   0  -5   7     1086.41     1118.07     13.73 o
   1  -5   7       70.19       63.86      3.41 o
   2  -5   7       26.35       25.31      1.79 o
   3  -5   7        4.15        1.99      3.41 o
   4  -5   7      316.87      323.48     10.25 o
   5  -5   7       35.45       28.12      7.03 o
   6  -5   7        0.05       -1.01      7.32 o
  -6  -4   7       93.39      102.57      8.79 o
  -5  -4   7        7.63       10.80      3.59 o
  -4  -4   7       30.43       29.59      3.92 o
  -3  -4   7        0.66       -0.21      3.16 o
  -2  -4   7      104.02      101.05      3.85 o
  -1  -4   7      114.73      136.68      2.68 o
   0  -4   7      216.10      201.14      3.96 o
   1  -4   7        0.85        1.31      1.51 o
   2  -4   7      457.58      444.63     12.68 o
   3  -4   7       55.85       55.92      3.31 o
   4  -4   7      153.45      153.94      5.96 o
   5  -4   7      382.00      377.91     10.52 o
   6  -4   7        1.72        2.54      5.63 o
  -6  -3   7        1.74       -3.45      5.11 o
  -5  -3   7      170.80      177.16      6.69 o
  -4  -3   7      545.38      533.10     12.14 o
  -3  -3   7        0.38       -0.83      3.05 o
  -2  -3   7     1119.22     1117.50     12.72 o
  -1  -3   7       45.84       48.17      1.66 o
   0  -3   7        0.95       -0.38      1.62 o
   1  -3   7      317.63      311.29      6.59 o
   2  -3   7      497.05      481.78      6.41 o
   3  -3   7      249.53      232.34      7.08 o
   4  -3   7      139.55      134.21      5.15 o
   5  -3   7        5.44        5.76      4.21 o
   6  -3   7      184.00      177.01     13.31 o
  -6  -2   7        4.26        1.54      5.02 o
  -5  -2   7       36.13       37.82      4.15 o
  -4  -2   7       42.08       41.12      1.62 o
  -3  -2   7        0.93        1.45      0.99 o
  -2  -2   7       89.16       90.48      3.36 o
  -1  -2   7      630.06      650.07      7.99 o
   0  -2   7     1853.26     1953.31     14.89 o
   1  -2   7      136.10      132.15      2.74 o
   2  -2   7       71.83       79.39      3.32 o
   3  -2   7      287.91      269.09     14.34 o
   4  -2   7       29.66       27.95      5.19 o
   5  -2   7      104.66      100.52      8.22 o
   6  -2   7       38.86       49.10      7.75 o
  -6  -1   7      161.76      152.94     15.51 o
  -5  -1   7       55.61       48.51      4.37 o
  -4  -1   7      372.91      374.51      4.95 o
  -3  -1   7       40.91       42.60      1.98 o
  -2  -1   7       29.02       36.91      2.39 o
  -1  -1   7     2306.79     2339.52     20.07 o
   0  -1   7      305.66      306.55      4.51 o
   1  -1   7      959.22      979.66      7.59 o
   2  -1   7      166.97      169.10      5.68 o
   3  -1   7      198.32      205.51     11.64 o
   4  -1   7       58.84       55.08      6.03 o
   5  -1   7       17.53       12.30      7.84 o
   6  -1   7       43.99       34.35      6.60 o
  -6   0   7        0.00        4.17      4.99 o
  -5   0   7      126.58      130.65      4.81 o
  -4   0   7        7.31        4.73      2.20 o
  -3   0   7     1376.18     1379.88     28.99 o
  -2   0   7      442.19      440.01      6.66 o
  -1   0   7      145.78      144.32      4.80 o
   0   0   7      418.75      435.34      7.08 o
   1   0   7       25.82       27.62      1.75 o
   2   0   7        0.10        1.17      1.05 o
   3   0   7      289.71      287.44      8.43 o
   4   0   7       20.13       17.65      5.94 o
   5   0   7       67.40       55.44      7.95 o
  -6   1   7        1.22       -1.89      3.83 o
  -5   1   7      215.98      219.54      5.39 o
  -4   1   7      484.48      472.38      7.64 o
  -3   1   7     1543.38     1568.74     18.38 o
  -2   1   7        1.85        1.39      3.09 o
  -1   1   7      197.16      184.45      4.85 o
   0   1   7       10.14        9.98      2.61 o
   1   1   7      347.93      336.56      3.81 o
   2   1   7       20.81       20.95      2.69 o
   3   1   7      234.54      222.05      5.35 o
   4   1   7       85.15       90.12      9.49 o
   5   1   7       75.88       95.62      9.43 o
  -6   2   7       95.69       96.25      6.14 o
  -5   2   7      313.27      318.53      8.19 o
  -4   2   7       41.07       42.47      3.85 o
  -3   2   7       14.61       15.69      3.47 o
  -2   2   7      467.96      464.03      8.14 o
  -1   2   7        8.88        5.30      2.58 o
   0   2   7       13.05        9.65      2.60 o
   1   2   7      230.01      224.91      3.82 o
   2   2   7       36.45       30.73      3.63 o
   3   2   7      242.43      233.23      8.48 o
   4   2   7       12.05       10.23      7.58 o
   5   2   7        9.73        3.95      6.86 o
  -6   3   7      242.84      259.15     10.62 o
  -5   3   7      111.37      118.93      5.86 o
  -4   3   7        1.91        3.92      3.71 o
  -3   3   7        6.83        2.10      3.74 o
  -2   3   7      170.93      170.91      5.76 o
  -1   3   7      625.41      585.61      9.11 o
   0   3   7      195.99      191.76      5.75 o
   1   3   7      163.33      174.85      4.21 o
   2   3   7        0.32        0.48      2.78 o
   3   3   7        2.00        0.33      3.68 o
   4   3   7      426.97      399.72     15.78 o
   5   3   7       10.40       11.23      7.04 o
  -6   4   7       33.83       34.37      6.21 o
  -5   4   7       15.75       22.81      4.71 o
  -4   4   7      125.58      117.27      6.60 o
  -3   4   7        0.02        0.87      3.80 o
  -2   4   7      109.82      102.44      5.78 o
  -1   4   7       27.60       25.46      3.40 o
   0   4   7      207.81      215.37      6.43 o
   1   4   7       28.07       31.46      2.53 o
   2   4   7       37.64       45.13      4.34 o
   3   4   7       74.34       70.72     10.45 o
   4   4   7       54.74       52.54      7.93 o
  -6   5   7       27.59       17.86      7.50 o
  -5   5   7        1.39        0.07      4.89 o
  -4   5   7      339.66      334.10     10.55 o
  -3   5   7      193.21      184.09      7.88 o
  -2   5   7      170.23      151.30      7.19 o
  -1   5   7       17.81       16.11      3.37 o
   0   5   7        0.45        0.75      2.53 o
   1   5   7       73.95       68.07      5.22 o
   2   5   7      265.44      272.37      8.26 o
   3   5   7      114.90      114.35     12.82 o
   4   5   7       34.28       29.62      8.76 o
  -5   6   7       79.94       67.57      6.85 o
  -4   6   7      136.93      140.49      8.06 o
  -3   6   7       10.12        9.23      3.20 o
  -2   6   7        2.48        2.71      3.20 o
  -1   6   7        2.48        2.48      2.96 o
   0   6   7        7.83       10.92      3.02 o
   1   6   7       33.03       36.07      4.82 o
   2   6   7       27.15       28.99      4.56 o
   3   6   7       69.23       61.60     10.83 o
  -5   7   7        0.24       -0.02      5.91 o
  -4   7   7        7.39       10.78      5.65 o
  -3   7   7       17.29       19.04      5.33 o
  -2   7   7       20.91       18.14      3.83 o
  -1   7   7        0.04        1.59      3.43 o
   0   7   7      220.89      224.31      9.57 o
   1   7   7      139.70      138.22      7.37 o
   2   7   7       22.93       25.11      6.42 o
  -4   8   7       10.05       12.36      5.91 o
  -3   8   7       44.04       44.94      6.43 o
  -2   8   7      222.94      217.97      7.91 o
  -1   8   7       36.46       35.43      4.53 o
   0   8   7        7.80        7.07      4.11 o
   1   8   7        7.12        7.36      4.67 o
   2   8   7       40.11       47.89     10.55 o
  -3   9   7       45.08       33.70      6.49 o
  -2   9   7       65.67       64.65      7.06 o
  -1   9   7       15.86       20.58      4.71 o
   0   9   7       34.56       36.71      5.70 o
   1   9   7       53.90       63.67      8.35 o
   0 -15   8       23.23       30.72      5.69 o
   1 -15   8       59.30       64.09      5.54 o
   2 -15   8       79.74       80.92      5.98 o
  -2 -14   8       43.54       41.03      9.14 o
  -1 -14   8       27.15       33.18      5.29 o
   0 -14   8      108.99      107.05      6.10 o
   1 -14   8       47.83       54.54      4.70 o
   2 -14   8       11.77        7.71      3.71 o
   3 -14   8       82.87       73.47      6.56 o
  -3 -13   8       19.54       16.12      6.88 o
  -2 -13   8       57.05       66.32      6.36 o
  -1 -13   8      114.42      112.11      5.73 o
   0 -13   8       41.30       52.65      4.44 o
   1 -13   8       84.31       91.68      4.97 o
   2 -13   8       90.26       91.26      4.98 o
   3 -13   8       44.28       45.05      5.44 o
   4 -13   8       33.92       50.04      7.09 o
  -3 -12   8        0.21       -0.57      7.32 o
  -2 -12   8      119.02      117.32      7.28 o
  -1 -12   8       97.69       97.62      4.93 o
   0 -12   8       89.51       89.99      4.60 o
   1 -12   8       53.79       45.89      3.86 o
   2 -12   8        0.20        4.79      3.42 o
   3 -12   8        1.19        3.86      3.19 o
   4 -12   8      345.64      343.70     12.28 o
  -4 -11   8      110.25      119.33     10.64 o
  -3 -11   8       87.64       90.90      9.13 o
  -2 -11   8       54.61       54.60      5.69 o
  -1 -11   8        4.76        5.23      2.90 o
   0 -11   8      337.55      349.05      7.07 o
   1 -11   8       21.41       18.76      3.63 o
   2 -11   8      103.31      109.44      5.07 o
   3 -11   8        0.61        1.71      3.68 o
   4 -11   8       21.39       13.69      5.76 o
   5 -11   8        0.26        1.41      5.61 o
  -4 -10   8      115.74      109.49      9.68 o
  -3 -10   8       29.87       26.31      6.83 o
  -2 -10   8      119.85      111.64      6.54 o
  -1 -10   8       23.34       24.43      2.93 o
   0 -10   8        2.29        0.80      2.69 o
   1 -10   8      165.08      160.37      5.53 o
   2 -10   8     1251.16     1179.43     14.63 o
   3 -10   8        0.21        0.76      3.22 o
   4 -10   8      197.99      191.42     10.62 o
   5 -10   8       99.80       95.51      7.79 o
  -5  -9   8      104.99      119.69     10.99 o
  -4  -9   8       21.48       21.17      7.05 o
  -3  -9   8       71.04       74.38     11.36 o
  -2  -9   8      336.01      328.35      6.89 o
  -1  -9   8        0.38        0.27      2.38 o
   0  -9   8      105.21      106.63      4.36 o
   1  -9   8      359.44      332.37      6.99 o
   2  -9   8       27.61       22.25      3.07 o
   3  -9   8       78.68       66.23      4.23 o
   4  -9   8        7.35        9.72      4.92 o
   5  -9   8       49.45       48.21      5.80 o
  -5  -8   8        0.17       -1.16      6.68 o
  -4  -8   8       29.68       29.15      6.71 o
  -3  -8   8      340.38      343.73     12.97 o
  -2  -8   8        4.51        3.63      3.13 o
  -1  -8   8      690.15      680.01      7.23 o
   0  -8   8     1318.21     1309.47     16.22 o
   1  -8   8       45.62       47.09      3.38 o
   2  -8   8        2.29        6.05      2.38 o
   3  -8   8       51.73       54.74      3.91 o
   4  -8   8       19.43       21.82      4.80 o
   5  -8   8       69.74       76.82      6.67 o
   6  -8   8      147.13      154.59     15.01 o
  -5  -7   8      139.08      155.13     19.24 o
  -4  -7   8        6.43        5.05      5.41 o
  -3  -7   8      175.81      179.81      9.53 o
  -2  -7   8        5.44        4.59      2.70 o
  -1  -7   8     1282.45     1264.68     12.47 o
   0  -7   8       73.56       80.91      3.53 o
   1  -7   8       50.23       48.08      3.96 o
   2  -7   8       33.91       32.60      2.67 o
   3  -7   8      234.50      229.42      4.81 o
   4  -7   8       40.46       36.17      5.62 o
   5  -7   8       96.98      104.66      7.10 o
   6  -7   8       54.06       44.74      9.16 o
  -6  -6   8       11.23        9.98      6.75 o
  -5  -6   8      342.35      301.23     13.33 o
  -4  -6   8       55.17       55.68      6.69 o
  -3  -6   8      298.36      262.61     10.69 o
  -2  -6   8       46.82       42.45      4.09 o
  -1  -6   8       20.78       21.16      2.01 o
   0  -6   8      313.85      309.70      5.52 o
   1  -6   8      415.00      432.22      7.10 o
   2  -6   8       41.30       39.39      1.98 o
   3  -6   8      107.50      110.53      5.97 o
   4  -6   8       55.70       54.97      5.28 o
   5  -6   8       68.64       69.93      8.90 o
   6  -6   8        1.05       -8.90      9.80 o
  -6  -5   8      203.95      210.51     12.36 o
  -5  -5   8       84.96       88.67      8.21 o
  -4  -5   8       58.69       36.93      5.92 o
  -3  -5   8      381.82      375.58      9.22 o
  -2  -5   8      270.19      251.56      6.20 o
  -1  -5   8       53.64       47.88      3.87 o
   0  -5   8      265.94      276.68      6.08 o
   1  -5   8      515.38      495.18      8.28 o
   2  -5   8       18.15       15.75      3.73 o
   3  -5   8      227.26      228.87      8.69 o
   4  -5   8        0.35        2.91      3.43 o
   5  -5   8        4.19        1.88      6.42 o
   6  -5   8      145.61      159.30     17.26 o
  -6  -4   8       63.87       73.10      8.38 o
  -5  -4   8        0.03        1.10      3.58 o
  -4  -4   8       73.97       68.94      5.13 o
  -3  -4   8       18.76       24.44      4.04 o
  -2  -4   8      173.14      170.83      5.09 o
  -1  -4   8      545.77      555.37      5.58 o
   0  -4   8        0.96        0.72      1.86 o
   1  -4   8        1.32        1.55      1.69 o
   2  -4   8        3.62        3.63      2.45 o
   3  -4   8       36.06       40.18      3.77 o
   4  -4   8       61.59       64.61      7.31 o
   5  -4   8      117.04      130.96      7.35 o
   6  -4   8       11.05       11.32      8.24 o
  -6  -3   8        8.80        2.86      5.71 o
  -5  -3   8       32.51       33.50      4.35 o
  -4  -3   8      286.60      290.73      8.41 o
  -3  -3   8       59.23       56.23      4.44 o
  -2  -3   8      681.39      700.65     13.13 o
  -1  -3   8      334.71      319.02      5.83 o
   0  -3   8      150.72      156.76      3.90 o
   1  -3   8        2.85        2.67      1.25 o
   2  -3   8       73.42       75.12      5.90 o
   3  -3   8       58.52       65.62      6.43 o
   4  -3   8      124.57      126.92      8.30 o
   5  -3   8       56.22       52.53      5.53 o
   6  -3   8       81.67       69.60      8.59 o
  -6  -2   8      176.48      175.74      9.79 o
  -5  -2   8       18.18       15.11      4.01 o
  -4  -2   8      113.32      118.65      6.14 o
  -3  -2   8       83.71       70.00      2.07 o
  -2  -2   8       93.85       91.28      3.59 o
  -1  -2   8      205.91      197.36      5.84 o
   0  -2   8       72.43       76.30      2.66 o
   1  -2   8        5.74        3.63      1.35 o
   2  -2   8       99.67      104.70      4.82 o
   3  -2   8      251.12      236.38      9.33 o
   4  -2   8       17.51       21.51      5.19 o
   5  -2   8       59.01       53.28      7.53 o
  -6  -1   8      458.95      478.01     23.26 o
  -5  -1   8      105.61      110.93      5.89 o
  -4  -1   8      295.56      302.54      4.90 o
  -3  -1   8        5.30        4.92      2.14 o
  -2  -1   8       15.46       15.36      2.18 o
  -1  -1   8        0.46        1.29      2.36 o
   0  -1   8      171.69      170.82      4.18 o
   1  -1   8       16.94       16.87      1.73 o
   2  -1   8       96.47       85.60      4.81 o
   3  -1   8      108.05      116.01      6.72 o
   4  -1   8        0.04        0.62      4.09 o
   5  -1   8        6.51        6.12      5.86 o
  -6   0   8        6.71        9.34      6.53 o
  -5   0   8       28.41       31.60      3.80 o
  -4   0   8       25.44       26.64      2.91 o
  -3   0   8       60.17       55.64      3.32 o
  -2   0   8       72.66       61.33      5.69 o
  -1   0   8        7.08        9.33      2.79 o
   0   0   8      866.78      895.76     18.52 o
   1   0   8      377.74      387.07      8.38 o
   2   0   8       42.82       41.18      5.53 o
   3   0   8       11.14       12.95      3.73 o
   4   0   8       39.37       42.79      7.37 o
   5   0   8       22.83       20.72      9.22 o
  -6   1   8        6.36        9.60      4.38 o
  -5   1   8       55.05       50.11      4.54 o
  -4   1   8       21.93       26.10      3.67 o
  -3   1   8       12.60       10.01      3.31 o
  -2   1   8      796.17      771.27     11.63 o
  -1   1   8       14.96       12.85      4.12 o
   0   1   8      107.04      111.06      4.53 o
   1   1   8       91.62       86.58      2.43 o
   2   1   8       74.60       84.71      5.14 o
   3   1   8       76.75       84.58     12.40 o
   4   1   8      180.35      164.63     10.49 o
   5   1   8        4.55       -1.80      6.82 o
  -6   2   8        5.15        0.90      5.25 o
  -5   2   8       42.10       47.22      5.90 o
  -4   2   8        3.28        1.67      3.41 o
  -3   2   8      254.59      249.03      6.93 o
  -2   2   8      778.11      799.57     15.24 o
  -1   2   8        0.83        2.39      2.95 o
   0   2   8        0.05        1.15      2.52 o
   1   2   8       52.14       54.95      2.61 o
   2   2   8       11.06        8.42      3.08 o
   3   2   8       44.01       37.15      4.89 o
   4   2   8       38.62       37.80      7.77 o
  -6   3   8        8.77       11.46      5.65 o
  -5   3   8       51.58       44.60      6.24 o
  -4   3   8      227.16      220.57      8.82 o
  -3   3   8      427.87      412.90      9.01 o
  -2   3   8      127.86      127.03      5.43 o
  -1   3   8      335.44      326.61      7.41 o
   0   3   8        4.57        4.36      2.73 o
   1   3   8      129.29      131.00      6.73 o
   2   3   8      285.20      291.22      7.80 o
   3   3   8        2.00        0.89      6.75 o
   4   3   8      263.84      268.03     13.84 o
  -6   4   8       22.92       22.33      6.20 o
  -5   4   8      271.49      295.77      9.04 o
  -4   4   8        0.74        5.93      4.05 o
  -3   4   8        1.29        3.49      3.70 o
  -2   4   8       73.29       71.13      4.87 o
  -1   4   8        8.69        6.37      3.22 o
   0   4   8        8.40        6.50      2.96 o
   1   4   8        9.46       10.39      3.49 o
   2   4   8       53.65       52.38      4.64 o
   3   4   8       79.45       74.35      9.04 o
   4   4   8       59.63       61.40      9.24 o
  -5   5   8       75.30       78.96      5.97 o
  -4   5   8      330.01      338.63     11.03 o
  -3   5   8       80.68       86.01      5.68 o
  -2   5   8        4.54        6.62      3.87 o
  -1   5   8      197.44      195.81      6.67 o
   0   5   8      242.49      237.30      6.52 o
   1   5   8       71.27       66.43      5.44 o
   2   5   8       18.39       17.89      5.78 o
   3   5   8       68.14       73.30     12.95 o
  -5   6   8       21.31       20.74      6.24 o
  -4   6   8        4.06       11.36      5.79 o
  -3   6   8        4.20        3.03      4.92 o
  -2   6   8       20.25       21.95      3.58 o
  -1   6   8       10.32        6.33      3.25 o
   0   6   8        8.23        6.65      4.32 o
   1   6   8      162.71      166.92      7.57 o
   2   6   8        2.39       -2.94      7.91 o
  -4   7   8        0.27       -3.05      5.79 o
  -3   7   8       78.93       88.11      7.42 o
  -2   7   8       20.05       19.43      3.81 o
  -1   7   8        3.73        6.06      3.52 o
   0   7   8       93.16       98.56      6.82 o
   1   7   8       39.11       45.28      5.57 o
   2   7   8       74.23       74.32     12.59 o
  -4   8   8      102.22      105.40      8.40 o
  -3   8   8        0.18       -5.08      5.78 o
  -2   8   8        0.13       -0.74      4.76 o
  -1   8   8       16.03       17.38      4.77 o
   0   8   8        0.22       -0.41      4.94 o
   1   8   8       15.42       17.54      5.37 o
  -2   9   8      122.83      129.86      9.30 o
  -1   9   8      130.64      118.26      7.21 o
   0 -15   9        1.47        3.87      5.26 o
   1 -15   9      143.02      147.31      6.35 o
  -1 -14   9      119.08      129.73      7.52 o
   0 -14   9        2.59        4.86      5.02 o
   1 -14   9       92.46      100.92      5.49 o
   2 -14   9       35.59       42.14      4.41 o
   3 -14   9      134.23      150.95      9.91 o
  -2 -13   9       56.00       58.43      6.65 o
  -1 -13   9      235.74      239.58      8.91 o
   0 -13   9       12.16       10.47      3.59 o
   1 -13   9       31.31       32.44      3.96 o
   2 -13   9       13.82       16.23      4.07 o
   3 -13   9        0.60        5.40      6.65 o
   4 -13   9       10.66        6.97      6.55 o
  -3 -12   9        6.52        6.83      6.21 o
  -2 -12   9       92.13       76.61      6.76 o
  -1 -12   9      106.24       98.35      7.47 o
   0 -12   9       90.85       94.70      4.73 o
   1 -12   9      164.39      163.73      5.66 o
   2 -12   9       11.06       15.52      3.83 o
   3 -12   9      105.31       92.04      7.67 o
   4 -12   9        9.12        8.79      6.01 o
  -4 -11   9        2.45       -3.61      6.80 o
  -3 -11   9       85.81       82.94      9.32 o
  -2 -11   9        0.09        2.52      4.66 o
  -1 -11   9        0.19       -2.49      4.06 o
   0 -11   9      124.04      122.17      5.26 o
   1 -11   9        6.62        4.14      3.54 o
   2 -11   9      161.52      153.25      5.85 o
   3 -11   9       23.67       30.97      5.70 o
   4 -11   9       20.28       21.09      5.98 o
   5 -11   9       41.84       29.04      7.81 o
  -4 -10   9      183.70      163.05     11.74 o
  -3 -10   9      110.24      122.94      9.76 o
  -2 -10   9      106.53       87.00      6.46 o
  -1 -10   9       26.30       24.81      3.49 o
   0 -10   9       34.29       29.80      3.44 o
   1 -10   9       52.96       48.29      3.92 o
   2 -10   9        0.52        2.66      2.93 o
   3 -10   9        1.43        1.91      5.01 o
   4 -10   9        1.41        3.95      5.07 o
   5 -10   9      102.59      106.40     11.21 o
  -5  -9   9       10.87        6.58      7.63 o
  -4  -9   9       72.34       91.86     17.05 o
  -3  -9   9       40.67       49.77      7.64 o
  -2  -9   9      219.45      226.75      7.25 o
  -1  -9   9      115.68      107.95      4.55 o
   0  -9   9      138.59      136.37      5.98 o
   1  -9   9       40.55       42.71      3.72 o
   2  -9   9       53.92       52.22      3.68 o
   3  -9   9      246.61      238.95      8.98 o
   4  -9   9        4.02        5.33      5.03 o
   5  -9   9        5.13        7.45      5.15 o
  -5  -8   9        3.01       -3.67      7.37 o
  -4  -8   9       53.21       53.47      8.06 o
  -3  -8   9       50.51       49.35      6.83 o
  -2  -8   9       36.28       35.95      4.03 o
  -1  -8   9       78.89       78.41      3.59 o
   0  -8   9       15.06       14.79      3.24 o
   1  -8   9        9.80        9.81      2.83 o
   2  -8   9      244.30      247.96      6.30 o
   3  -8   9      203.51      177.68      6.74 o
   4  -8   9      150.55      151.57      6.82 o
   5  -8   9      107.32      110.58      8.27 o
  -5  -7   9      129.79      146.64     10.81 o
  -4  -7   9       73.21       76.25      8.29 o
  -3  -7   9       84.37       64.55      7.14 o
  -2  -7   9       94.14      104.05      5.70 o
  -1  -7   9      139.68      127.78      3.77 o
   0  -7   9       21.32       23.84      3.96 o
   1  -7   9      160.41      162.53      5.78 o
   2  -7   9      297.26      284.53      5.44 o
   3  -7   9       60.31       59.94      5.27 o
   4  -7   9       20.01       22.66      4.80 o
   5  -7   9        9.31       11.54      7.26 o
  -5  -6   9       54.24       47.92      7.07 o
  -4  -6   9       45.86       50.62      6.88 o
  -3  -6   9       51.36       39.50      6.00 o
  -2  -6   9       42.70       41.85      4.29 o
  -1  -6   9       64.21       61.99      2.57 o
   0  -6   9     1133.89     1144.64     11.88 o
   1  -6   9       19.97       21.49      2.31 o
   2  -6   9      244.88      242.49      5.43 o
   3  -6   9       11.71       11.64      3.82 o
   4  -6   9      255.29      259.40      8.41 o
   5  -6   9       62.65       66.04      8.71 o
  -6  -5   9       56.18       79.25      9.12 o
  -5  -5   9       61.13       69.19      8.24 o
  -4  -5   9       54.78       49.59      5.02 o
  -3  -5   9       44.53       55.40      4.87 o
  -2  -5   9       61.36       53.94      4.14 o
  -1  -5   9      168.48      169.06      3.54 o
   0  -5   9      143.94      144.46      4.01 o
   1  -5   9      401.26      387.64      9.74 o
   2  -5   9        4.12        2.25      3.28 o
   3  -5   9        0.80       -0.70      3.30 o
   4  -5   9       46.69       34.90      6.70 o
   5  -5   9        0.79        3.77      6.81 o
  -6  -4   9       17.94       17.49      6.35 o
  -5  -4   9       24.85       28.14      4.61 o
  -4  -4   9        0.33       -1.14      3.90 o
  -3  -4   9      428.33      403.92      7.62 o
  -2  -4   9      108.78       94.12      4.76 o
  -1  -4   9      318.22      311.09      4.30 o
   0  -4   9       34.45       30.96      2.53 o
   1  -4   9       27.86       25.23      2.24 o
   2  -4   9      456.84      441.06     12.19 o
   3  -4   9        2.37        3.26      5.20 o
   4  -4   9       58.36       55.95      7.39 o
   5  -4   9       40.19       61.47     18.50 o
  -6  -3   9       98.69      110.32      8.88 o
  -5  -3   9      164.26      176.77      7.58 o
  -4  -3   9       31.59       33.37      4.50 o
  -3  -3   9      134.85      125.52      6.23 o
  -2  -3   9        6.86        2.26      0.89 o
  -1  -3   9       82.64       79.07      2.75 o
   0  -3   9       22.85       26.49      2.36 o
   1  -3   9      205.43      202.39      3.75 o
   2  -3   9       72.71       62.68      5.96 o
   3  -3   9      167.37      167.86      8.58 o
   4  -3   9      400.04      385.62     12.93 o
   5  -3   9       66.05       67.80      8.62 o
  -6  -2   9       83.97      110.01     15.63 o
  -5  -2   9       72.67       54.27      5.26 o
  -4  -2   9       15.57       16.22      3.96 o
  -3  -2   9       86.05       89.05      2.27 o
  -2  -2   9       45.49       47.65      3.13 o
  -1  -2   9       27.85       30.13      2.58 o
   0  -2   9      122.22      114.44      4.63 o
   1  -2   9      315.24      300.21      8.17 o
   2  -2   9        0.32       -1.79      4.06 o
   3  -2   9      355.06      375.08     11.62 o
   4  -2   9       43.96       40.66      5.95 o
   5  -2   9      193.11      174.69     11.19 o
  -6  -1   9        2.28        6.71     10.26 o
  -5  -1   9        1.47        4.78      3.61 o
  -4  -1   9        7.05        6.00      3.65 o
  -3  -1   9       47.20       50.67      3.00 o
  -2  -1   9       86.71       90.07      4.34 o
  -1  -1   9      569.20      553.98      9.17 o
   0  -1   9       26.73       24.83      2.92 o
   1  -1   9       31.41       31.50      1.93 o
   2  -1   9        2.16        0.31      3.39 o
   3  -1   9      110.11      103.40      6.91 o
   4  -1   9      150.92      152.45     14.97 o
   5  -1   9       12.76       15.97      6.69 o
  -6   0   9        3.63        7.91      5.77 o
  -5   0   9       43.30       43.14      5.66 o
  -4   0   9        0.75        1.50      3.60 o
  -3   0   9        4.43       -0.04      2.97 o
  -2   0   9       94.61       91.94      6.80 o
  -1   0   9      334.46      343.79     10.42 o
   0   0   9        1.69        1.59      3.35 o
   1   0   9       73.44       78.38      3.58 o
   2   0   9       26.16       22.15      5.29 o
   3   0   9       33.29       23.08      9.88 o
   4   0   9       16.24       18.22      6.31 o
   5   0   9       59.09       55.40     14.13 o
  -6   1   9       27.58       27.18      5.57 o
  -5   1   9       26.45       28.01      6.61 o
  -4   1   9      166.22      176.92     13.30 o
  -3   1   9       35.53       35.82      4.10 o
  -2   1   9       81.09       83.66      9.88 o
  -1   1   9       15.77       12.81      4.40 o
   0   1   9        8.82       10.05      2.80 o
   1   1   9      442.24      447.51     16.74 o
   2   1   9       40.09       45.30      6.44 o
   3   1   9       34.57       23.37     10.65 o
   4   1   9        3.44        3.11      6.28 o
  -6   2   9       40.01       49.12      6.79 o
  -5   2   9        9.69        7.88      5.19 o
  -4   2   9       93.66       90.71      5.41 o
  -3   2   9      200.47      194.68      6.63 o
  -2   2   9      180.60      172.63      6.03 o
  -1   2   9       16.92       15.57      3.74 o
   0   2   9       58.10       56.74      4.05 o
   1   2   9      108.68      102.55      6.03 o
   2   2   9       75.37       69.66      9.44 o
   3   2   9      330.94      332.34     10.42 o
   4   2   9       46.71       44.23      8.10 o
  -6   3   9       95.88      107.66      9.00 o
  -5   3   9        5.04        5.99      5.82 o
  -4   3   9       71.05       71.78      5.31 o
  -3   3   9       13.50        9.89      3.89 o
  -2   3   9      114.43      118.93      5.58 o
  -1   3   9      517.82      528.50     13.17 o
   0   3   9      189.22      188.82      6.32 o
   1   3   9        9.47        5.00      3.97 o
   2   3   9      268.49      272.41     13.57 o
   3   3   9        5.40        5.95      6.99 o
   4   3   9       57.82       69.17     15.25 o
  -5   4   9       36.26       34.57      6.56 o
  -4   4   9       20.65       20.68      4.57 o
  -3   4   9       13.26       14.33      3.93 o
  -2   4   9      649.28      666.74     11.85 o
  -1   4   9        4.72        4.10      3.82 o
   0   4   9      207.12      234.26     10.15 o
   1   4   9      124.26      123.36      6.44 o
   2   4   9       50.24       58.41      6.93 o
   3   4   9        7.77       11.86      6.67 o
  -5   5   9        1.03       -0.20      6.03 o
  -4   5   9      128.00      137.30      7.07 o
  -3   5   9        2.64        1.82      4.31 o
  -2   5   9      163.94      154.07      6.79 o
  -1   5   9      228.45      225.62      8.36 o
   0   5   9      247.56      254.86      9.14 o
   1   5   9       36.94       41.31      6.05 o
   2   5   9       43.40       47.76      6.99 o
  -4   6   9      296.79      302.08     10.02 o
  -3   6   9       40.49       42.33      5.43 o
  -2   6   9       28.19       31.68      4.05 o
  -1   6   9        5.77        4.87      4.45 o
   0   6   9       22.58       19.89      4.91 o
   1   6   9       56.89       64.37      7.75 o
   2   6   9       33.97       32.69     11.15 o
  -4   7   9       30.21       23.85      5.51 o
  -3   7   9      173.03      163.97      8.09 o
  -2   7   9       37.96       31.86      5.83 o
  -1   7   9      210.50      226.10      9.48 o
   0   7   9       17.53       20.09      5.03 o
   1   7   9       33.29       24.43      7.05 o
  -2   8   9        7.58        4.09      6.11 o
  -1   8   9       77.12       81.78      7.01 o
  -1 -14  10       11.73       17.25      6.24 o
   0 -14  10        0.38       -1.48      4.22 o
   1 -14  10        0.01        0.17      3.88 o
   2 -14  10      505.01      572.69     13.57 o
  -2 -13  10       40.56       29.13      8.12 o
  -1 -13  10       15.41       14.77      6.75 o
   0 -13  10       70.83       74.80      5.67 o
   1 -13  10       18.10       17.33      3.80 o
   2 -13  10      231.90      234.95      7.69 o
   3 -13  10       12.63       13.47      6.24 o
  -3 -12  10       90.32       90.20     10.28 o
  -2 -12  10        5.22        8.18      5.57 o
  -1 -12  10       61.10       54.66      6.40 o
   0 -12  10      323.38      355.05      8.87 o
   1 -12  10       64.61       64.43      4.42 o
   2 -12  10       15.92       16.93      3.80 o
   3 -12  10       24.36       25.73      6.09 o
   4 -12  10      122.95      134.26      9.15 o
  -3 -11  10      292.70      315.33     14.48 o
  -2 -11  10       14.61       10.09      4.91 o
  -1 -11  10      104.45      104.00     10.96 o
   0 -11  10       50.02       52.73      4.22 o
   1 -11  10       32.84       23.40      3.84 o
   2 -11  10        2.35        4.59      3.18 o
   3 -11  10       80.63       75.57      6.91 o
   4 -11  10      109.62      113.58      8.46 o
  -4 -10  10       64.92       61.01      9.43 o
  -3 -10  10        1.20        0.84      6.10 o
  -2 -10  10       20.95       21.23      4.39 o
  -1 -10  10      110.53      116.65      6.97 o
   0 -10  10        9.07        8.47      3.06 o
   1 -10  10      110.77      117.23      5.23 o
   2 -10  10       73.08       77.63      4.26 o
   3 -10  10      257.42      240.78      9.96 o
   4 -10  10      104.31       99.77      7.59 o
   5 -10  10       94.53      107.45     13.32 o
  -4  -9  10       27.15       34.64      7.70 o
  -3  -9  10        3.72        3.85      6.47 o
  -2  -9  10        2.78        0.62      3.98 o
  -1  -9  10        2.78        2.48      4.03 o
   0  -9  10        2.32        2.97      3.59 o
   1  -9  10      602.16      584.62      9.27 o
   2  -9  10       15.99       16.84      3.31 o
   3  -9  10       37.24       39.10      5.64 o
   4  -9  10        0.81        2.59      4.79 o
   5  -9  10        1.83        1.36      6.90 o
  -5  -8  10        5.14       13.97      6.94 o
  -4  -8  10       15.52       24.28      6.89 o
  -3  -8  10      150.72      141.26      9.53 o
  -2  -8  10        1.16        0.83      4.56 o
  -1  -8  10      254.38      239.88      8.44 o
   0  -8  10      144.21      125.27      6.51 o
   1  -8  10      443.40      434.90      7.97 o
   2  -8  10       53.80       49.48      4.63 o
   3  -8  10       16.96       16.94      3.98 o
   4  -8  10        0.37       -0.70      3.93 o
   5  -8  10      104.59      107.22      8.30 o
  -5  -7  10       12.50       11.17      6.60 o
  -4  -7  10       59.27       67.47      7.75 o
  -3  -7  10       15.91       17.56      6.46 o
  -2  -7  10       69.92       70.46      6.13 o
  -1  -7  10      299.70      287.19      5.02 o
   0  -7  10       14.44       16.66      4.14 o
   1  -7  10      102.66      101.80      4.36 o
   2  -7  10       41.27       37.53      4.00 o
   3  -7  10      123.46      126.33      6.80 o
   4  -7  10        7.93       13.03      6.33 o
   5  -7  10      195.32      203.12     12.50 o
  -5  -6  10       31.96       29.36      6.76 o
  -4  -6  10      152.67      134.48      9.52 o
  -3  -6  10      134.68      140.51      9.00 o
  -2  -6  10      246.34      218.97      8.97 o
  -1  -6  10      180.54      180.88      6.96 o
   0  -6  10      372.25      373.19      7.37 o
   1  -6  10        9.85       10.68      3.53 o
   2  -6  10       65.41       63.19      4.98 o
   3  -6  10      388.56      380.46      9.66 o
   4  -6  10      131.12      130.41      9.87 o
   5  -6  10      219.84      225.61     12.97 o
  -5  -5  10        2.45        5.62      6.05 o
  -4  -5  10       30.81       35.74      5.14 o
  -3  -5  10       17.55       14.66      3.13 o
  -2  -5  10       26.48       30.42      3.80 o
  -1  -5  10       22.89       18.61      2.08 o
   0  -5  10      245.06      240.92      6.09 o
   1  -5  10      766.26      747.45     27.58 o
   2  -5  10       20.31       14.36      5.22 o
   3  -5  10      178.26      170.24      9.80 o
   4  -5  10       23.95       26.34      6.85 o
   5  -5  10        2.69        1.94      6.49 o
  -6  -4  10      152.81      147.72     10.54 o
  -5  -4  10       93.37       94.87      6.56 o
  -4  -4  10       75.75       70.26      5.77 o
  -3  -4  10       43.89       37.68      3.72 o
  -2  -4  10       99.41       75.80      4.59 o
  -1  -4  10       27.09       24.10      1.99 o
   0  -4  10     1248.34     1211.85     14.84 o
   1  -4  10      263.42      256.74     12.70 o
   2  -4  10      656.86      670.08     29.65 o
   3  -4  10       67.35       77.02      7.41 o
   4  -4  10       79.32       78.30      8.43 o
   5  -4  10        5.91        4.39      9.40 o
  -6  -3  10       40.54       46.21     11.70 o
  -5  -3  10        2.16        0.67      4.22 o
  -4  -3  10      123.02      125.12      7.88 o
  -3  -3  10        3.37        6.25      2.59 o
  -2  -3  10      788.46      773.00     10.91 o
  -1  -3  10      130.27      134.06      6.54 o
   0  -3  10      124.52      116.22      6.75 o
   1  -3  10       24.16       23.07      3.96 o
   2  -3  10       74.80       83.68      7.39 o
   3  -3  10      155.26      160.42     10.30 o
   4  -3  10      125.39      133.27      8.81 o
   5  -3  10        0.72        0.10      6.26 o
  -6  -2  10       12.02       18.23     11.20 o
  -5  -2  10      115.28      124.95      6.91 o
  -4  -2  10       13.06       11.62      4.36 o
  -3  -2  10       38.75       36.42      4.72 o
  -2  -2  10     1253.71     1216.61     12.74 o
  -1  -2  10        6.85        6.43      2.82 o
   0  -2  10      347.83      351.25     10.68 o
   1  -2  10       11.99       19.78      4.68 o
   2  -2  10      120.10      120.57      7.54 o
   3  -2  10        0.10       -0.81      4.68 o
   4  -2  10      146.99      128.24     14.45 o
   5  -2  10       50.63       40.13      7.65 o
  -6  -1  10        9.86       19.48      8.26 o
  -5  -1  10       71.50       78.28      6.97 o
  -4  -1  10      268.31      254.49      8.74 o
  -3  -1  10       85.79       76.58      5.33 o
  -2  -1  10        1.58        0.23      2.76 o
  -1  -1  10      166.91      170.80      7.99 o
   0  -1  10       20.36       20.70      3.83 o
   1  -1  10      666.88      690.83     15.83 o
   2  -1  10      253.14      238.84     10.71 o
   3  -1  10       21.46       16.73      8.65 o
   4  -1  10       89.15       65.13     12.95 o
  -6   0  10        5.80        7.98      7.31 o
  -5   0  10       27.73       23.29      6.61 o
  -4   0  10      187.92      178.56     10.71 o
  -3   0  10       84.72      106.59      8.06 o
  -2   0  10       47.68       44.29      6.01 o
  -1   0  10      204.47      214.00     11.63 o
   0   0  10       48.80       45.67      5.03 o
   1   0  10       93.34       93.02      4.56 o
   2   0  10       86.39       80.34      7.63 o
   3   0  10       21.84       17.97     10.47 o
   4   0  10       25.15       22.12      7.25 o
  -5   1  10      142.70      146.68      8.79 o
  -4   1  10       37.69       37.29      7.10 o
  -3   1  10      144.08      146.52      9.54 o
  -2   1  10        9.47        8.75      5.28 o
  -1   1  10      867.69      881.65     13.85 o
   0   1  10       41.63       37.69      4.30 o
   1   1  10       10.56        5.59      4.37 o
   2   1  10       30.03       28.13      6.46 o
   3   1  10       72.74       97.81     14.65 o
   4   1  10        1.36       -5.23      7.18 o
  -5   2  10       54.53       52.47      6.88 o
  -4   2  10        6.40        6.10      5.19 o
  -3   2  10      246.22      240.16      7.43 o
  -2   2  10       18.90       13.37      4.50 o
  -1   2  10       41.02       41.28      4.54 o
   0   2  10        3.94        4.87      2.92 o
   1   2  10       16.33       19.42      4.31 o
   2   2  10        0.27        0.65      5.87 o
   3   2  10      160.81      174.18     11.87 o
  -5   3  10       29.29       24.93      5.88 o
  -4   3  10       44.12       50.28      6.50 o
  -3   3  10      243.81      242.81      7.86 o
  -2   3  10        2.24        1.74      4.53 o
  -1   3  10        4.70        3.53      3.67 o
   0   3  10      141.89      136.75      8.40 o
   1   3  10      163.49      190.45     14.76 o
   2   3  10        0.03        0.03      5.80 o
   3   3  10        9.00        5.59      7.93 o
  -5   4  10      149.26      148.69      9.37 o
  -4   4  10       18.06       16.54      5.51 o
  -3   4  10        0.24       -0.44      4.14 o
  -2   4  10        7.42        5.46      3.98 o
  -1   4  10       20.15       22.92      4.48 o
   0   4  10       34.51       48.16      6.68 o
   1   4  10      163.87      171.65     10.43 o
   2   4  10        2.50       -1.22      5.91 o
  -4   5  10       49.75       49.62      6.79 o
  -3   5  10        3.23        4.26      4.63 o
  -2   5  10      218.50      230.03      8.36 o
  -1   5  10      145.01      152.75     10.22 o
   0   5  10       11.73        8.28      4.65 o
   1   5  10        0.62       -1.20      6.40 o
   2   5  10       37.30       29.01     11.53 o
  -3   6  10       10.12        5.10      4.87 o
  -2   6  10      110.82      112.89      8.78 o
  -1   6  10       55.91       52.47      6.32 o
   0   6  10        1.91        0.13      4.95 o
   1   6  10        0.31        4.93      6.03 o
  -2   7  10       24.55       18.48      6.29 o
  -1   7  10        0.27        4.16      5.37 o
  -1 -14  11       43.55       47.08      7.42 o
   0 -14  11       83.80      101.38      6.58 o
   1 -14  11      131.77      140.92      7.07 o
   2 -14  11        1.42        6.37      4.42 o
  -2 -13  11       13.90       13.79      6.86 o
  -1 -13  11        0.81        2.78      5.14 o
   0 -13  11        1.15        2.48      4.23 o
   1 -13  11        0.05        0.45      4.07 o
   2 -13  11       21.09       18.40      4.88 o
   3 -13  11      497.73      544.41     18.51 o
  -3 -12  11       25.41       28.63      8.38 o
  -2 -12  11       65.38       62.45      8.86 o
  -1 -12  11      127.90      141.32      8.31 o
   0 -12  11        2.33        0.13      3.83 o
   1 -12  11       35.07       33.65      4.51 o
   2 -12  11       50.37       52.69      5.34 o
   3 -12  11      128.56      137.87      8.99 o
  -3 -11  11        0.94        0.80      7.19 o
  -2 -11  11       90.60       97.48      9.04 o
  -1 -11  11       20.60       16.61      5.35 o
   0 -11  11      248.34      254.32      8.78 o
   1 -11  11      368.23      382.75      8.72 o
   2 -11  11      174.60      168.66      7.54 o
   3 -11  11        1.24        1.24      5.80 o
   4 -11  11        6.61       12.85      5.54 o
  -4 -10  11      112.77      128.60     11.50 o
  -3 -10  11        0.30        4.31      6.51 o
  -2 -10  11      198.40      223.81     11.24 o
  -1 -10  11        5.81        4.19      5.12 o
   0 -10  11      295.48      302.53     10.40 o
   1 -10  11       15.76       15.63      3.65 o
   2 -10  11      392.80      394.60     12.07 o
   3 -10  11        4.74        4.58      5.46 o
   4 -10  11      231.94      218.66      9.90 o
  -4  -9  11       89.92       93.66      9.70 o
  -3  -9  11       41.12       55.47      9.01 o
  -2  -9  11      171.75      153.53      9.29 o
  -1  -9  11        0.49        0.91      3.92 o
   0  -9  11      147.88      157.41      7.71 o
   1  -9  11       82.56       87.65      4.46 o
   2  -9  11        8.90        7.48      4.70 o
   3  -9  11       22.99       20.39      5.21 o
   4  -9  11      214.69      214.04     12.73 o
  -4  -8  11       79.55       78.47     11.34 o
  -3  -8  11      102.58       90.11     11.69 o
  -2  -8  11       55.46       54.97      7.79 o
  -1  -8  11      203.92      191.76      7.95 o
   0  -8  11      238.79      230.12      8.73 o
   1  -8  11       42.68       50.47      3.89 o
   2  -8  11      262.25      259.32      7.94 o
   3  -8  11      142.58      140.62      6.63 o
   4  -8  11       14.18       13.47      5.24 o
  -5  -7  11       61.96       72.08      9.12 o
  -4  -7  11        1.66        4.55      6.17 o
  -3  -7  11       89.00       89.30     10.90 o
  -2  -7  11       37.39       32.60      5.57 o
  -1  -7  11      195.81      183.14      7.47 o
   0  -7  11        6.99        3.15      3.74 o
   1  -7  11      225.01      223.13      7.97 o
   2  -7  11      126.20      128.36      6.95 o
   3  -7  11        6.04        4.94      4.25 o
   4  -7  11       10.97        6.24      6.55 o
  -5  -6  11       53.10       34.86      7.65 o
  -4  -6  11        0.06       -0.04      6.50 o
  -3  -6  11      165.27      156.65      7.95 o
  -2  -6  11       15.43       14.74      4.49 o
  -1  -6  11      174.02      175.98      7.25 o
   0  -6  11       12.22       10.58      2.62 o
   1  -6  11      632.26      632.74     12.31 o
   2  -6  11       18.84       24.26      5.41 o
   3  -6  11       31.14       30.68      6.63 o
   4  -6  11       33.71       32.86      6.99 o
  -5  -5  11      115.84      133.67     10.31 o
  -4  -5  11        0.85        4.78      4.99 o
  -3  -5  11      171.61      163.12      6.48 o
  -2  -5  11        8.87        7.02      3.49 o
  -1  -5  11      119.40      107.93      6.06 o
   0  -5  11       40.05       40.45      4.00 o
   1  -5  11       16.86       15.23      4.50 o
   2  -5  11      120.13      101.31      7.49 o
   3  -5  11      225.24      223.80     11.01 o
   4  -5  11       42.81       50.72      7.76 o
  -5  -4  11       19.91       19.21      4.89 o
  -4  -4  11       50.18       56.72      7.73 o
  -3  -4  11      208.60      210.93     10.18 o
  -2  -4  11       13.40        7.02      3.27 o
  -1  -4  11      420.29      434.37      7.59 o
   0  -4  11       13.76       12.40      3.73 o
   1  -4  11        0.66        3.26      4.52 o
   2  -4  11       23.48       24.21      5.68 o
   3  -4  11       76.28       69.89      7.38 o
   4  -4  11        7.39        7.29      5.85 o
  -5  -3  11       27.49       23.50      5.31 o
  -4  -3  11       37.23       32.23      7.14 o
  -3  -3  11       10.29       13.46      5.37 o
  -2  -3  11      285.42      292.03      5.57 o
  -1  -3  11        0.08        2.47      3.37 o
   0  -3  11       44.78       51.58      5.35 o
   1  -3  11      387.08      390.97     12.83 o
   2  -3  11       13.56       10.82      4.85 o
   3  -3  11       21.59       21.96     10.12 o
   4  -3  11        0.01        3.41      8.65 o
  -5  -2  11      255.00      292.04     11.83 o
  -4  -2  11       36.72       35.45      5.88 o
  -3  -2  11      112.47      110.00      7.99 o
  -2  -2  11       60.47       66.60      3.49 o
  -1  -2  11        2.01        4.05      3.65 o
   0  -2  11       30.85       29.66      5.41 o
   1  -2  11      100.16       84.26      7.05 o
   2  -2  11       32.67       20.36      7.80 o
   3  -2  11      136.57      144.19      8.91 o
   4  -2  11       16.55       27.27     11.41 o
  -5  -1  11        0.67        2.19      4.89 o
  -4  -1  11      429.40      452.14     15.47 o
  -3  -1  11        0.00       -2.44      5.89 o
  -2  -1  11       39.26       38.13      3.84 o
  -1  -1  11       97.00      102.71      7.24 o
   0  -1  11       58.49       51.94      4.16 o
   1  -1  11        8.51        9.42      5.55 o
   2  -1  11        8.97        2.54      5.62 o
   3  -1  11       52.47       48.67     10.83 o
   4  -1  11        5.02        9.99      9.32 o
  -5   0  11       51.02       47.78      8.02 o
  -4   0  11      140.89      150.88     10.60 o
  -3   0  11        3.31        4.23      5.94 o
  -2   0  11       75.83       68.34      7.30 o
  -1   0  11        8.87        7.80      4.86 o
   0   0  11       74.52       75.89      4.57 o
   1   0  11       90.07       89.80      9.77 o
   2   0  11      357.46      382.85     13.99 o
   3   0  11       46.81       37.98     11.36 o
  -5   1  11       45.04       48.61      6.74 o
  -4   1  11        2.66        9.67      5.72 o
  -3   1  11        5.59        5.07      6.05 o
  -2   1  11      242.08      232.94     13.18 o
  -1   1  11        1.22        1.51      3.59 o
   0   1  11       30.09       28.28      4.92 o
   1   1  11       22.21       14.69      8.85 o
   2   1  11       65.67       67.71      7.87 o
   3   1  11       27.13       23.17      7.03 o
  -5   2  11        4.12       11.66      6.51 o
  -4   2  11       23.98       22.87      6.15 o
  -3   2  11       55.78       53.96      6.09 o
  -2   2  11      174.18      187.24      8.29 o
  -1   2  11        8.13        6.31      4.09 o
   0   2  11      515.04      543.81     14.40 o
   1   2  11        0.73        1.28      7.45 o
   2   2  11       26.85       26.67      6.99 o
   3   2  11        1.02        9.43      6.48 o
  -4   3  11      120.74      121.44      8.50 o
  -3   3  11       62.13       55.43      6.55 o
  -2   3  11       14.24       14.89      4.71 o
  -1   3  11      445.62      466.57     15.16 o
   0   3  11        0.77        2.08      4.94 o
   1   3  11       33.90       38.92     10.11 o
   2   3  11       20.00       25.21      5.78 o
  -4   4  11        9.84        6.94      5.82 o
  -3   4  11       36.70       46.70      6.80 o
  -2   4  11       24.27       26.84      5.44 o
  -1   4  11        0.37        3.65      5.90 o
   0   4  11      144.58      162.03     15.05 o
   1   4  11        0.81        2.33      6.02 o
  -3   5  11      165.71      176.72      9.90 o
  -2   5  11        8.69        4.67      6.99 o
  -1   5  11       11.08        9.00      5.04 o
   0   5  11       40.93       49.70      7.62 o
  -1 -13  12       34.83       38.72      6.63 o
   0 -13  12       29.21       28.30      5.22 o
   1 -13  12      201.67      225.94      9.36 o
   2 -13  12       11.82       15.21      5.22 o
  -2 -12  12      101.64       90.27     13.63 o
  -1 -12  12       96.12      109.96      8.18 o
   0 -12  12       61.15       62.69      5.48 o
   1 -12  12      406.10      402.36     14.41 o
   2 -12  12       14.49        9.57      5.01 o
   3 -12  12        2.83        0.62      5.84 o
  -3 -11  12       10.52       13.58     10.17 o
  -2 -11  12        5.83        3.01      6.60 o
  -1 -11  12      112.82      110.92      7.74 o
   0 -11  12       33.29       35.77      6.32 o
   1 -11  12       20.34       22.49      4.95 o
   2 -11  12       24.12       19.25      6.08 o
   3 -11  12       63.33       78.61      7.49 o
  -3 -10  12      234.84      301.81     19.65 o
  -2 -10  12       30.31       27.23      6.58 o
  -1 -10  12      167.58      171.74      8.62 o
   0 -10  12       13.63        9.94      4.82 o
   1 -10  12        0.93        1.34      4.87 o
   2 -10  12       15.16       13.80      5.41 o
   3 -10  12       30.64       28.40      6.00 o
   4 -10  12        9.70       13.28      7.92 o
  -4  -9  12       21.74       24.79      8.61 o
  -3  -9  12       87.23       92.49     12.71 o
  -2  -9  12      201.96      205.49     10.68 o
  -1  -9  12        0.53       -1.57      4.63 o
   0  -9  12       18.44       15.55      4.80 o
   1  -9  12       88.67       91.98      6.76 o
   2  -9  12        0.78        0.68      4.65 o
   3  -9  12      192.75      192.06     11.83 o
   4  -9  12       26.55       22.34      6.30 o
  -4  -8  12       50.64       48.39     10.68 o
  -3  -8  12        6.41        9.84      9.12 o
  -2  -8  12       40.66       51.38      6.57 o
  -1  -8  12        0.01       -0.34      4.19 o
   0  -8  12      213.87      203.87      8.59 o
   1  -8  12       64.12       62.18      7.33 o
   2  -8  12       31.84       40.07      5.48 o
   3  -8  12       47.31       51.98      6.69 o
   4  -8  12       53.46       53.67      7.03 o
  -4  -7  12      148.18      170.65     15.81 o
  -3  -7  12       62.52       73.20     11.37 o
  -2  -7  12       27.95       33.42      5.76 o
  -1  -7  12        0.83        0.16      3.99 o
   0  -7  12      144.85      130.61      7.26 o
   1  -7  12      295.23      297.10     11.71 o
   2  -7  12        0.04        0.47      4.22 o
   3  -7  12        5.34        4.58      6.16 o
   4  -7  12       56.92       53.06      9.63 o
  -5  -6  12      227.73      259.05     18.44 o
  -4  -6  12       51.44       59.12     10.25 o
  -3  -6  12        0.04       -2.51      7.07 o
  -2  -6  12      268.54      271.74     10.45 o
  -1  -6  12        0.09        2.18      4.32 o
   0  -6  12       86.84       95.62      5.88 o
   1  -6  12        9.81        9.55      4.01 o
   2  -6  12      413.78      435.31     13.95 o
   3  -6  12        3.85        1.80      5.87 o
   4  -6  12      104.72      105.26      9.70 o
  -5  -5  12      134.79      139.31      9.48 o
  -4  -5  12       37.38       31.49      6.32 o
  -3  -5  12       49.13       46.24      6.58 o
  -2  -5  12      146.88      148.32      6.90 o
  -1  -5  12       38.99       33.26      4.64 o
   0  -5  12        0.76        0.13      3.38 o
   1  -5  12      241.20      236.49     13.15 o
   2  -5  12      117.28      122.41      8.36 o
   3  -5  12        6.80        7.30      5.79 o
   4  -5  12        5.89       -5.87      5.87 o
  -5  -4  12       10.17       12.31      7.63 o
  -4  -4  12      103.09      109.82      8.86 o
  -3  -4  12      114.11      105.17      8.58 o
  -2  -4  12        0.14       -1.06      3.31 o
  -1  -4  12      220.03      217.66      6.61 o
   0  -4  12      186.74      188.19      8.59 o
   1  -4  12       28.25       25.43      5.16 o
   2  -4  12       19.46       26.04      6.62 o
   3  -4  12        0.37        4.92      5.68 o
   4  -4  12       35.84       39.20     10.15 o
  -5  -3  12       96.63      110.88      8.80 o
  -4  -3  12       17.32       24.16      5.75 o
  -3  -3  12        1.86        4.40      5.25 o
  -2  -3  12       29.20       28.98      4.52 o
  -1  -3  12      260.81      247.88      9.18 o
   0  -3  12       18.74       13.19      4.87 o
   1  -3  12       11.18       10.73      5.27 o
   2  -3  12        3.51        3.67      5.21 o
   3  -3  12       13.09       10.29      5.76 o
   4  -3  12      108.13      102.27     14.82 o
  -5  -2  12       16.05       12.65      6.00 o
  -4  -2  12       97.40      103.11     12.74 o
  -3  -2  12       94.12       81.07     12.74 o
  -2  -2  12       38.67       41.40      4.95 o
  -1  -2  12        6.55        5.01      4.40 o
   0  -2  12       46.40       47.90      5.94 o
   1  -2  12       19.82       26.18      5.76 o
   2  -2  12       56.47       55.27      9.76 o
   3  -2  12      108.58      116.04     14.56 o
  -5  -1  12        4.96        1.27      9.45 o
  -4  -1  12        9.22       21.12      8.96 o
  -3  -1  12       84.50       81.26      8.28 o
  -2  -1  12       12.43        8.88      5.71 o
  -1  -1  12        1.16        2.62      4.71 o
   0  -1  12        0.05        2.03      5.15 o
   1  -1  12       26.59       35.04      6.63 o
   2  -1  12        4.73       -2.12      6.10 o
   3  -1  12       54.73       64.07     11.82 o
  -5   0  12      126.91      133.82     10.83 o
  -4   0  12       26.15       29.10      7.13 o
  -3   0  12       47.14       65.85      8.17 o
  -2   0  12        8.28       12.37      5.40 o
  -1   0  12      117.86      132.96      8.46 o
   0   0  12        2.56        2.66      8.55 o
   1   0  12      134.46      123.19      9.43 o
   2   0  12       23.74       15.55      6.07 o
   3   0  12        6.43        7.34     10.55 o
  -4   1  12       47.85       53.19      6.96 o
  -3   1  12        0.61        4.11      5.35 o
  -2   1  12       89.53       93.16      6.82 o
  -1   1  12       10.90       11.12      4.09 o
   0   1  12        7.08        6.75      9.83 o
   1   1  12       96.37       92.28      9.05 o
   2   1  12       98.32       91.37      9.34 o
  -4   2  12       24.96       20.61      6.01 o
  -3   2  12       30.05       26.17      5.83 o
  -2   2  12        9.73       11.35      4.84 o
  -1   2  12       56.87       51.08      9.89 o
   0   2  12       38.31       41.84     11.29 o
   1   2  12       49.75       42.04     11.09 o
   2   2  12       35.06       31.09      7.16 o
  -3   3  12        4.92        5.50      5.63 o
  -2   3  12        1.83        2.41      5.13 o
  -1   3  12      280.43      307.49     13.23 o
   0   3  12       15.93       13.46     10.04 o
   1   3  12       30.34       29.20      9.93 o
  -2   4  12       32.56       35.16      7.67 o
  -1   4  12       35.18       46.89     13.03 o
   0   4  12      478.50      494.05     25.31 o
   0 -13  13       87.89       99.96      8.55 o
   1 -13  13        0.00        4.38      5.98 o
  -1 -12  13        1.32       -2.58      5.39 o
   0 -12  13        3.94        9.33      5.98 o
   1 -12  13       59.04       58.16      6.90 o
   2 -12  13      135.91      149.73      9.80 o
  -2 -11  13        6.44        8.49      6.25 o
  -1 -11  13       75.13       72.31      7.20 o
   0 -11  13       15.56       21.51      5.76 o
   1 -11  13        0.02       -0.63      5.00 o
   2 -11  13      193.19      210.56     10.36 o
   3 -11  13        6.78        5.94      6.01 o
  -3 -10  13        4.40        3.57     10.67 o
  -2 -10  13       50.33       54.36     11.66 o
  -1 -10  13       59.39       61.01      6.46 o
   0 -10  13       87.04       99.30      7.38 o
   1 -10  13       36.14       38.44      5.99 o
   2 -10  13        1.44        2.60      6.67 o
   3 -10  13        3.64       10.13      7.71 o
  -3  -9  13       19.78       12.55      9.22 o
  -2  -9  13       49.63       56.13      7.41 o
  -1  -9  13        6.77       10.15      5.05 o
   0  -9  13      107.96       95.65      7.12 o
   1  -9  13        7.62        6.13      5.95 o
   2  -9  13        3.35        2.18      7.45 o
   3  -9  13       60.04       79.56      8.37 o
  -4  -8  13       14.67       16.97      8.71 o
  -3  -8  13       65.28       60.95     12.06 o
  -2  -8  13      130.28      142.16     12.39 o
  -1  -8  13      137.59      149.77      9.53 o
   0  -8  13       14.35       12.18      4.48 o
   1  -8  13       89.44       88.96     10.91 o
   2  -8  13       29.80       30.05      5.40 o
   3  -8  13      142.25      150.64      9.03 o
  -4  -7  13       64.13       81.67     12.88 o
  -3  -7  13       25.91       13.73      8.90 o
  -2  -7  13        0.06        2.95      4.97 o
  -1  -7  13       88.50       91.40      7.42 o
   0  -7  13        4.95        7.28      5.45 o
   1  -7  13       60.97       70.40      5.76 o
   2  -7  13        0.10        0.53      4.61 o
   3  -7  13       32.18       30.41     15.66 o
  -4  -6  13        0.44        0.27      7.90 o
  -3  -6  13      123.90      138.51     13.32 o
  -2  -6  13      214.88      195.54      9.40 o
  -1  -6  13       90.73       89.49      7.53 o
   0  -6  13       14.86        6.61      5.47 o
   1  -6  13      100.51      101.52      6.94 o
   2  -6  13       81.00       64.72      7.22 o
   3  -6  13        0.04       -2.15      5.74 o
  -4  -5  13       88.36      102.92      8.97 o
  -3  -5  13        0.78        0.25      5.20 o
  -2  -5  13       26.95       33.01      4.59 o
  -1  -5  13       71.32       70.64      6.80 o
   0  -5  13       18.06       17.24      4.25 o
   1  -5  13      249.81      243.36     10.63 o
   2  -5  13      144.03      128.53      9.03 o
   3  -5  13      365.68      377.87     14.57 o
  -4  -4  13      124.46      119.49      9.60 o
  -3  -4  13       41.09       30.99      7.12 o
  -2  -4  13        9.99        6.31      4.28 o
  -1  -4  13       65.09       67.60      6.62 o
   0  -4  13       35.82       41.95      5.86 o
   1  -4  13       61.49       61.27      9.02 o
   2  -4  13      926.15      971.27     39.62 o
   3  -4  13      417.86      391.00     19.11 o
  -4  -3  13       62.33       64.25      7.73 o
  -3  -3  13      118.12      118.77     13.60 o
  -2  -3  13      120.00      122.80     14.68 o
  -1  -3  13       80.19       69.90      6.64 o
   0  -3  13       19.02       21.92      9.43 o
   1  -3  13       27.55       31.56      6.34 o
   2  -3  13      326.78      329.85     19.02 o
   3  -3  13       12.69       11.11      9.46 o
  -4  -2  13       39.78       46.20     11.69 o
  -3  -2  13       13.35       17.95     10.29 o
  -2  -2  13      323.20      307.96     19.99 o
  -1  -2  13        0.40        1.60      4.68 o
   0  -2  13      831.54      896.85     19.72 o
   1  -2  13        2.41       -1.66      5.78 o
   2  -2  13        0.60        1.71      8.64 o
   3  -2  13       19.13        9.20     10.26 o
  -4  -1  13       11.49       14.80     10.02 o
  -3  -1  13      122.23      134.42     10.38 o
  -2  -1  13       37.15       42.76      7.37 o
  -1  -1  13       31.87       34.75      4.68 o
   0  -1  13       92.01       91.08      8.41 o
   1  -1  13        6.90       10.94      6.52 o
   2  -1  13        6.09       12.10      7.60 o
  -4   0  13       33.22       15.88      7.17 o
  -3   0  13        2.19        3.91      6.30 o
  -2   0  13      114.76      112.45      9.31 o
  -1   0  13       45.68       46.51      6.76 o
   0   0  13        0.05        4.19      5.91 o
   1   0  13       18.86       22.84      6.51 o
   2   0  13      200.30      202.27     12.11 o
  -3   1  13        2.68       11.30      5.39 o
  -2   1  13       13.09       14.43      5.03 o
  -1   1  13        8.65        9.45     11.29 o
   0   1  13       17.96       14.58      9.71 o
   1   1  13      117.51      114.41     10.12 o
  -3   2  13      167.04      172.59      9.86 o
  -2   2  13       19.59       24.28      7.33 o
  -1   2  13       67.72       72.82     14.58 o
   0   2  13       45.91       64.99     13.03 o
   0 -12  14        5.49       10.09      5.99 o
  -1 -11  14      112.15      109.39      8.25 o
   0 -11  14      154.34      154.35      9.07 o
   1 -11  14      311.45      339.94     12.43 o
  -2 -10  14      204.09      245.86     12.73 o
  -1 -10  14        1.32        2.48      5.39 o
   0 -10  14      141.99      134.98      8.55 o
   1 -10  14        3.27        1.22      6.68 o
   2 -10  14      291.46      311.44     15.20 o
  -3  -9  14       26.43       10.79      9.95 o
  -2  -9  14      127.08      126.05      9.39 o
  -1  -9  14        5.97       11.40      5.97 o
   0  -9  14       80.78       81.57      7.03 o
   1  -9  14       25.15       17.69      9.40 o
   2  -9  14      159.45      163.07     11.53 o
  -3  -8  14       89.11       94.30     13.04 o
  -2  -8  14       14.95       14.50      5.64 o
  -1  -8  14        6.66       -0.96      5.40 o
   0  -8  14       36.51       37.04      7.49 o
   1  -8  14       26.46       25.36      7.05 o
   2  -8  14       55.23       57.20      6.37 o
  -3  -7  14       99.30      109.23     13.26 o
  -2  -7  14       59.57       60.40      7.09 o
  -1  -7  14       10.68        5.45      5.14 o
   0  -7  14      139.48      139.26     13.31 o
   1  -7  14        1.38        2.21      5.49 o
   2  -7  14       84.31       86.19      7.97 o
   3  -7  14        3.02       -7.17      7.17 o
  -3  -6  14        0.04       -4.28      8.44 o
  -2  -6  14       25.54       32.21      9.41 o
  -1  -6  14      164.15      167.92     12.49 o
   0  -6  14      153.21      162.77     13.11 o
   1  -6  14      140.67      139.05      9.64 o
   2  -6  14       18.06       12.97      5.96 o
  -3  -5  14       39.28       27.28      7.10 o
  -2  -5  14       70.96       69.33     13.49 o
  -1  -5  14       36.30       35.44      8.06 o
   0  -5  14        5.56        7.39      6.85 o
   1  -5  14       80.23       87.45     10.19 o
   2  -5  14        6.08        1.71      5.65 o
  -4  -4  14       11.33        4.38      6.39 o
  -3  -4  14      355.84      345.78     21.98 o
  -2  -4  14       17.86       20.05     11.53 o
  -1  -4  14      187.89      189.98     10.19 o
   0  -4  14       29.60       32.29     12.38 o
   1  -4  14       64.43       63.68      9.47 o
   2  -4  14        2.91        0.16      8.07 o
  -3  -3  14       24.33       26.43     11.33 o
  -2  -3  14       58.96       49.48     11.78 o
  -1  -3  14       80.56       94.67      8.05 o
   0  -3  14        9.74       12.65      5.57 o
   1  -3  14       56.15       49.90      9.57 o
   2  -3  14       76.95       74.36     11.77 o
  -3  -2  14       91.84       93.76     14.22 o
  -2  -2  14       84.64       80.99     14.31 o
  -1  -2  14       40.08       49.40     13.66 o
   0  -2  14        0.01       -3.20      5.83 o
   1  -2  14       29.72       27.69      7.27 o
   2  -2  14       19.06       13.06      9.49 o
  -3  -1  14       89.58       97.22     14.66 o
  -2  -1  14       24.30       40.41     11.92 o
  -1  -1  14       74.88       77.56     14.03 o
   0  -1  14        1.08        1.15      6.37 o
   1  -1  14       78.47       85.92     10.37 o
  -3   0  14        0.02        1.27      5.88 o
  -2   0  14       72.59       82.83      9.03 o
  -1   0  14       13.32       10.67     11.27 o
   0   0  14      155.23      163.88     11.17 o
  -1   1  14        0.12        8.20     10.47 o
  -1 -10  15       76.48       76.19      9.00 o
   0 -10  15        6.14        0.89      5.52 o
  -1  -9  15      260.77      267.80     12.83 o
   0  -9  15        0.01       -1.46      6.69 o
   1  -9  15       42.76       33.21      7.96 o
  -2  -8  15       19.47       12.90     10.61 o
  -1  -8  15       42.41       37.42      6.59 o
   0  -8  15      100.12      113.45     13.09 o
   1  -8  15        4.96        2.19      6.83 o
  -2  -7  15       22.15       20.62     10.58 o
  -1  -7  15       42.32       54.54      9.60 o
   0  -7  15       84.49       94.67     11.78 o
   1  -7  15       72.64       80.68      8.38 o
  -1  -6  15       12.45       21.91      7.56 o
   0  -6  15       55.88       64.64     10.37 o
   1  -6  15        8.99        9.30      8.47 o
  -2  -5  15       88.06       68.65     13.96 o
  -1  -5  15       45.27       43.10      6.97 o
   0  -5  15       59.26       64.51     10.41 o
  -2  -4  15       24.59       19.04     10.35 o
  -1  -4  15       47.46       40.28     11.91 o
   0  -4  15       19.28       16.53     10.65 o
  -2  -3  15        6.21       10.53     10.80 o
  -1  -3  15        8.65       17.67     11.82 o
   0  -3  15        2.28        6.67      9.66 o
   1  -3  15       41.73       34.55      9.05 o
  -2  -2  15        5.75        7.83      9.72 o
  -1  -2  15        6.76       11.85     12.72 o
   0  -2  15       19.67       35.28     12.81 o
 
